# Supplementary material for: The CRISPR effector Cam1 mediates membrane depolarization for phage defence
Source: Nature. 2024 Jan 10;625(7996):797–804. doi: 10.1038/s41586-023-06902-y (PMC10808066; doi:10.1038/s41586-023-06902-y)
Supplement: Supplementary file 21 — Source Data Fig. 1 [file 41586_2023_6902_MOESM21_ESM.xlsx]

## Sheet: Sheet1
Figure 1b
Time [min]	0	10.94	21.88	32.815	43.75	54.685	65.62	76.555	87.49	98.425	109.36	120.295	131.23	142.165	153.1	164.033	174.968	185.903	196.838	207.773	218.708	229.643	240.578	251.513	262.448	273.382	284.317	295.252	306.187	317.122	328.057	338.992	349.927	360.862	371.797	382.732	393.665	404.6	415.535	426.47	437.405	448.34	459.275	470.21	481.145	492.08	503.013	513.948	524.883
Cam1 replicate 1	0.1492	0.1527	0.157	0.1612	0.1659	0.1716	0.1765	0.1819	0.188	0.1945	0.2014	0.2085	0.2155	0.2237	0.2315	0.2411	0.2503	0.2602	0.271	0.2817	0.2935	0.3072	0.3222	0.3384	0.3596	0.3852	0.4189	0.4485	0.4839	0.5185	0.5547	0.5968	0.6403	0.6862	0.7326	0.7788	0.8235	0.8671	0.908	0.945	0.9782	1.0096	1.0375	1.0607	1.0834	1.1054	1.1259	1.1429	1.1587
Cam1 replicate 2	0.1471	0.1509	0.155	0.1598	0.1649	0.1704	0.1759	0.182	0.1883	0.1942	0.2012	0.2082	0.2158	0.2236	0.2328	0.2403	0.2493	0.2585	0.2675	0.2771	0.2883	0.3014	0.3146	0.3299	0.3424	0.3693	0.3889	0.4293	0.4571	0.4982	0.5372	0.5752	0.6088	0.6576	0.7015	0.7425	0.7877	0.8313	0.8749	0.9145	0.9471	0.9811	1.0106	1.0352	1.0578	1.0777	1.095	1.1194	1.1333
Cam1 replicate 3	0.1484	0.1516	0.1553	0.1589	0.1627	0.1672	0.1714	0.176	0.1809	0.1861	0.1919	0.198	0.2044	0.2114	0.2188	0.2266	0.2346	0.2449	0.254	0.2658	0.278	0.29	0.3001	0.3156	0.3333	0.3524	0.3764	0.4025	0.4322	0.4607	0.4914	0.5226	0.5589	0.6014	0.6419	0.68	0.7198	0.7567	0.7935	0.8299	0.864	0.8956	0.9276	0.9535	0.9787	1.0001	1.0171	1.038	1.0563
Dspc replicate 1	0.1507	0.1547	0.1611	0.1689	0.1805	0.1942	0.2109	0.2298	0.252	0.2783	0.3087	0.3447	0.384	0.4292	0.4758	0.5251	0.577	0.632	0.6894	0.7476	0.805	0.8571	0.9023	0.9431	0.9794	1.0072	1.0325	1.0558	1.0733	1.0878	1.1037	1.1192	1.1345	1.1498	1.1669	1.1788	1.1923	1.2031	1.2152	1.2249	1.235	1.2434	1.2512	1.26	1.2689	1.2773	1.2865	1.2955	1.3025
Dspc replicate 2	0.1524	0.1564	0.1616	0.1702	0.1794	0.1919	0.2071	0.2247	0.2449	0.2682	0.2955	0.3284	0.3638	0.4034	0.4448	0.4921	0.5413	0.5944	0.6516	0.7089	0.7673	0.822	0.8699	0.9137	0.9519	0.9832	1.0092	1.0334	1.0522	1.0651	1.0762	1.0892	1.1001	1.1136	1.1253	1.1376	1.151	1.1623	1.1721	1.1834	1.192	1.2011	1.2104	1.2194	1.2279	1.2357	1.2449	1.2532	1.262
Dspc replicate 3	0.1535	0.1571	0.1633	0.1709	0.1817	0.1947	0.211	0.2292	0.2495	0.2764	0.3055	0.34	0.3777	0.4241	0.4671	0.5154	0.5666	0.6213	0.6768	0.7337	0.7923	0.8454	0.8933	0.9343	0.9718	1.0029	1.0306	1.0542	1.0766	1.0906	1.1059	1.1222	1.1386	1.1575	1.1738	1.1885	1.2005	1.2171	1.2282	1.2368	1.2466	1.2579	1.2653	1.2745	1.2848	1.2942	1.3012	1.3097	1.3187
Cam1, Cas10dPalm replicate 1	0.1476	0.1516	0.1576	0.1657	0.1764	0.1898	0.2083	0.2296	0.2569	0.2894	0.3288	0.378	0.4344	0.4962	0.5598	0.6262	0.6941	0.7598	0.8216	0.8779	0.9266	0.9701	1.0091	1.0415	1.0697	1.096	1.118	1.1366	1.1579	1.178	1.1966	1.214	1.2269	1.2394	1.249	1.2567	1.2637	1.271	1.2772	1.2853	1.2947	1.304	1.3141	1.3245	1.3358	1.3463	1.3573	1.3688	1.38
Cam1, Cas10dPalm replicate 2	0.1479	0.1511	0.1562	0.1632	0.1727	0.184	0.1989	0.2158	0.2359	0.2598	0.2874	0.3193	0.3572	0.3984	0.4446	0.4943	0.5476	0.5998	0.6574	0.7152	0.7728	0.8279	0.879	0.9243	0.9657	1.0031	1.0348	1.0613	1.0849	1.1037	1.1201	1.1383	1.1556	1.1721	1.1875	1.2014	1.2157	1.2278	1.2385	1.2496	1.2603	1.2675	1.2753	1.2835	1.2886	1.2958	1.3014	1.309	1.317
Cam1, Cas10dPalm replicate 3	0.1491	0.1532	0.1592	0.1662	0.1758	0.1881	0.203	0.2202	0.2408	0.2658	0.2932	0.3263	0.366	0.4104	0.4605	0.5173	0.5732	0.6304	0.6924	0.7521	0.8106	0.8643	0.914	0.9586	0.9991	1.0348	1.0656	1.0913	1.115	1.1321	1.1488	1.1695	1.1866	1.2005	1.2152	1.2313	1.243	1.2515	1.2622	1.2695	1.2755	1.283	1.2928	1.2994	1.3049	1.3157	1.3245	1.3344	1.3445
Figure 1c
Time [min]	0	5	15	30	60	120	180
Dspc replicate 1	11400000	34300000	17100000	34300000	60000000	143000000	143000000
Dpsc replicate 2	28600000	20000000	37100000	34300000	25700000	85700000	143000000
Dpsc replicate 3	20000000	25700000	25700000	28600000	45700000	85700000	114000000
Dspc + aTc replicate 1	20000000	25700000	31400000	34300000	37100000	88600000	126000000
Dspc + aTc replicate 2	25700000	28600000	20000000	42900000	45700000	77100000	131000000
Dspc + aTc replicate 3	14300000	31400000	22900000	37100000	42900000	82900000	140000000
Cam1 replicate 1	8570000	3710000	1430000	1710000	3140000	3430000	3710000
Cam1 replicate 2	11400000	3140000	2290000	2290000	2860000	2860000	3710000
Cam1 replicate 3	11400000	5430000	2000000	2860000	2570000	2290000	5140000
Cam1 + aTc replicate 1	22900	20000	34300	40000	60000	68600	97100
Cam1 + aTc replicate 2	20000	28600	28600	48600	74300	80000	100000
Cam1 + aTc replicate 3	17100	25700	37100	45700	57100	85700	74300
[truncated: 69 more columns]
