# Supplementary material for: The CRISPR effector Cam1 mediates membrane depolarization for phage defence
Source: Nature. 2024 Jan 10;625(7996):797–804. doi: 10.1038/s41586-023-06902-y (PMC10808066; doi:10.1038/s41586-023-06902-y)
Supplement: Supplementary file 22 — Source Data Fig. 2 [file 41586_2023_6902_MOESM22_ESM.xlsx]

## Sheet: Sheet1
Figure 2f
Cam1 WT							Cam1 T97A							Cam1 S75A, N76A							Cam1 Y180A, T183A
DH	INJV	Xt	Mt	XMt	NDH		DH	INJV	Xt	Mt	XMt	NDH		DH	INJV	Xt	Mt	XMt	NDH		DH	INJV	Xt	Mt	XMt	NDH
-6.87867	2	0	0.1	0.0496	--		-0.24904	2	0	0.102	0.071	--		-4.45714	2	0	0.058	0.0561	--		-4.56276	2	0	0.1	0.05615	-4030.71
-5.9934	2	0.00491	0.09902	0.09969	-5993.4		-1.82052	2	0.00717	0.101	0.1427	-1246.93		-4.57122	2	0.00322	0.05743	0.11275	-6968.32		-4.19351	2	0.00556	0.09902	0.11285	-3704.52
-6.51732	2	0.00977	0.09804	0.15027	-6517.32		-1.49343	2	0.01427	0.10001	0.21509	-1022.9		-4.08433	2	0.00641	0.05687	0.16996	-6226.12		-3.5864	2	0.01106	0.09804	0.1701	-3168.2
-6.46382	2	0.01459	0.09708	0.20133	-6463.82		-1.29258	2	0.0213	0.09902	0.28818	-885.328		-4.17104	2	0.00957	0.05631	0.22771	-6358.3		-3.28407	2	0.01651	0.09708	0.22791	-2901.12
-6.33263	2	0.01935	0.09613	0.25288	-6332.63		-0.00838	2	0.02826	0.09805	0.36197	-5.7379		-2.81873	2	0.0127	0.05575	0.28602	-4296.85		-2.75811	2	0.02191	0.09613	0.28626	-2436.49
-6.67299	2	0.02407	0.09518	0.30492	-6672.99		-0.15635	2	0.03514	0.09709	0.43645	-107.088		-1.24874	2	0.01579	0.05521	0.34488	-1903.57		-2.0226	2	0.02725	0.09518	0.34517	-1786.75
-6.3522	2	0.02874	0.09425	0.35745	-6352.2		-0.39899	2	0.04196	0.09613	0.51164	-273.278		-0.66325	2	0.01885	0.05466	0.40428	-1011.05		-1.3208	2	0.03253	0.09425	0.40463	-1166.79
-6.37046	2	0.03336	0.09332	0.41046	-6370.46		-0.23451	2	0.0487	0.09519	0.58752	-160.623		-0.42946	2	0.02188	0.05413	0.46424	-654.659		-0.91092	2	0.03776	0.09332	0.46464	-804.698
-6.21876	2	0.03793	0.0924	0.46396	-6218.76		-0.19813	2	0.05537	0.09425	0.6641	-135.703		-0.32782	2	0.02488	0.05359	0.52475	-499.73		-0.63617	2	0.04293	0.0924	0.5252	-561.984
-4.28071	2	0.04245	0.09149	0.51795	-4280.71		0.02534	2	0.06198	0.09332	0.74137	--		-0.24288	2	0.02785	0.05307	0.58581	-370.249		-0.50855	2	0.04805	0.09149	0.58631	-449.251
-0.25464	2	0.04692	0.09059	0.57242	-254.638		-0.07367	2	0.06851	0.0924	0.81935	-50.4614		-0.22304	2	0.03078	0.05254	0.64743	-339.996		-0.3737	2	0.05312	0.09059	0.64798	-330.126
-0.10471	2	0.05135	0.0897	0.62738	-104.706		-0.03761	2	0.07497	0.09149	0.89802	-25.7572		-0.22164	2	0.03368	0.05203	0.70959	-337.862		-0.36985	2	0.05812	0.0897	0.7102	-326.727
-0.12304	2	0.05572	0.08882	0.68283	-123.038		-0.20803	2	0.08135	0.09059	0.97739	--		-0.25794	2	0.03655	0.05151	0.77231	-393.206		-0.32637	2	0.06308	0.08882	0.77296	-288.311
-0.1359	2	0.06005	0.08794	0.73877	-135.896		-0.09929	2	0.08767	0.0897	1.05745	-68.0039		-0.22151	2	0.03939	0.05101	0.83557	-337.668		-0.33518	2	0.06798	0.08794	0.83628	-296.092
-0.0952	2	0.06433	0.08707	0.79519	-95.2025		-0.10179	2	0.09392	0.08881	1.13821	-69.7213		-0.21427	2	0.0422	0.0505	0.89939	-326.629		-0.229	2	0.07282	0.08707	0.90016	-202.299
-0.10843	2	0.06856	0.08621	0.8521	-108.429		-0.12025	2	0.10009	0.08794	1.21967	-82.3601		-0.26006	2	0.04497	0.05	0.96376	-396.429		-0.30083	2	0.07761	0.08621	0.96458	-265.751
-0.11088	2	0.07274	0.08536	0.9095	-110.879		-0.05769	2	0.1062	0.08707	1.30183	--		-0.23088	2	0.04772	0.04951	1.02868	-351.958		-0.22768	2	0.08234	0.08536	1.02955	-201.128
-0.11363	2	0.07687	0.08452	0.96738	-113.634		-0.1393	2	0.11223	0.08621	1.38469	-95.4119		-0.23231	2	0.05043	0.04902	1.09415	-354.137		-0.2837	2	0.08702	0.08452	1.09508	-250.618
-0.12364	2	0.08095	0.08368	1.02576	-123.639		-0.13578	2	0.11819	0.08535	1.46824	-92.9986		-0.26721	2	0.0531	0.04853	1.16017	-407.333		-0.27303	2	0.09164	0.08368	1.16116	-241.192
	--	0.08499	0.08285	--				--	0.12408	0.08451	--				--	0.05575	0.04805	--				--	0.0962	0.08285	--
Figure 2g
Strain	Replicate 1	Replicate 2	Replicate 3
WT	0.5445	0.4528	0.5533
Dspc	1.2434	1.3109	1.2851
T97A	0.5106	0.5266	0.5286
S75A	0.577	0.5973	0.5552
N76A	0.3408	0.3786	0.3662
S75A, N76A	1.2324	1.1825	1.2797
Y180A	1.3689	1.3713	1.3527
T183A	0.4129	0.4045	0.4131
Y180A, T183A	1.3684	1.3304	1.3633
Figure 2h
Strain	Replicate 1	Replicate 2	Replicate 3	Replicate 4	Replicate 5
WT	0.3224	0.3595	0.3435	N/A	N/A
Dspc	1.221	1.2209	1.2161	N/A	N/A
KFL	1.2577	1.2172	1.2113	N/A	N/A
K160A	1.2106	1.2266	1.2618	N/A	N/A
F185A	1.1826	1.2147	1.1548	N/A	N/A
L189A	1.2779	1.2782	1.2991	N/A	N/A
VPM	0.9289	0.9346	0.8593	N/A	N/A
V79A	0.5614	0.4117	0.5402	0.4782	0.4686
P192A	0.3139	0.3196	0.3203	N/A	N/A
M194A	0.3852	0.4606	0.4671	N/A	N/A
