# Supplementary material for: The CRISPR effector Cam1 mediates membrane depolarization for phage defence
Source: Nature. 2024 Jan 10;625(7996):797–804. doi: 10.1038/s41586-023-06902-y (PMC10808066; doi:10.1038/s41586-023-06902-y)
Supplement: Supplementary file 23 — Source Data Fig. 3 [file 41586_2023_6902_MOESM23_ESM.xlsx]

## Sheet: Sheet1
Figure 3b
Volume (ml)	-0.272103	-0.265369	-0.258635	-0.251901	-0.245167	-0.238433	-0.2317	-0.224966	-0.218232	-0.211498	-0.204764	-0.19803	-0.191297	-0.184563	-0.177829	-0.171095	-0.164361	-0.157628	-0.150894	-0.14416	-0.137426	-0.130692	-0.123958	-0.117225	-0.110491	-0.103757	-0.0970231	-0.0902893	-0.0835555	-0.0768217	-0.0700878	-0.063354	-0.0566202	-0.0498864	-0.0431525	-0.0364187	-0.0296849	-0.0229511	-0.0162173	-0.0094834	-0.0027496	0.00398422	0.010718	0.0174519	0.0241857	0.0309195	0.0376533	0.0443872	0.051121
UV (mAU)																																										-2.21243	-2.24479	-2.29828	-2.3263	-2.33414	-2.33657	-2.33475	-2.33249
Protein Molar Mass for Peak 1 : Molar Mass(g/mol)
Figure 3d
	Replicate 1	Replicate 2	Replicate 3
Cam1 WT	0.6653	0.6661	0.6555
Cam1 Dspc	1.3271	1.2762	1.2705
D17S	0.3818	0.3201	0.4
D17E	0.4593	0.4232	0.4616
D17N	0.4318	0.4178	0.4034
D17K	1.4141	1.4766	1.3743
D17R	1.4554	1.4897	1.4804
D17A	1.237	1.2374	1.2583
D17F	1.3383	1.319	1.3367
D17M	1.3576	1.3117	1.3381
Figure 3e
	Replicate 1	Replicate 2	Replicate 3
Cam1 WT	0.6787	0.5699	0.6062
Cam1 Dspc	1.4482	1.3882	1.4202
S24D	0.4004	0.4677	0.4335
S24K	1.4508	1.5003	1.507
S24R	1.5159	1.5007	1.4936
S24A	1.0065	1.025	1.0405
S24F	1.3484	1.3779	1.3612
S24M	1.3578	1.3567	1.3624
[truncated: 3,515 more columns]
