# Supplementary material for: The CRISPR effector Cam1 mediates membrane depolarization for phage defence
Source: Nature. 2024 Jan 10;625(7996):797–804. doi: 10.1038/s41586-023-06902-y (PMC10808066; doi:10.1038/s41586-023-06902-y)
Supplement: Supplementary file 24 — Source Data Fig. 4 [file 41586_2023_6902_MOESM24_ESM.xlsx]

## Sheet: Sheet1
Figure 4c
	Replicate 1	Replicate 2	Replicate 3
Cam1 -	0.506236	0.455502	0.417324
Cam1 + aTc	0.123077	0.101114	0.133514
Cam1 + CCCP	0.00605255	0.00612907	0.00638642
Cam1, Cas10dPALM -	0.6966	0.5823	0.6569
Cam1, Cas10dPALM + aTc	0.8037	0.5443	0.6698
Cam1, Cas10dPALM + CCCP	0.0172	0.0121	0.0133
Figure 4d
	Replicate 1	Replicate 2	Replicate 3
Cam1 -	0.626959	1.21212	0.704225
Cam1 + aTc	0.488998	0.37037	0.306748
Cam1 + daptomycin	56.3043	73.4967	47.7752
