# Supplementary material for: The CRISPR effector Cam1 mediates membrane depolarization for phage defence
Source: Nature. 2024 Jan 10;625(7996):797–804. doi: 10.1038/s41586-023-06902-y (PMC10808066; doi:10.1038/s41586-023-06902-y)
Supplement: Supplementary file 25 — Source Data Fig. 5 [file 41586_2023_6902_MOESM25_ESM.xlsx]

## Sheet: Sheet1
Figure 5a
Time [min]	0	11.0017	22.0033	33.005	44.0067	55.0083	66.01	77.0117	88.0133	99.015	110.017	121.018	132.02	143.022	154.023	165.025	176.027	187.028	198.03	209.032	220.033	231.035	242.037	253.038	264.04	275.042	286.043	297.045	308.047	319.048	330.05	341.052	352.053	363.055	374.057	385.058	396.058	407.06	418.062	429.063	440.065	451.067	462.068	473.07	484.072	495.073	506.075	517.077	528.078
Dspc replicate 1	0.2135	0.2151	0.2262	0.2382	0.2511	0.2649	0.2768	0.2827	0.2846	0.2876	0.2823	0.2803	0.2815	0.2803	0.2746	0.2688	0.2663	0.2673	0.262	0.2606	0.2613	0.2624	0.2622	0.2566	0.2632	0.2623	0.2637	0.2607	0.2644	0.2609	0.2621	0.262	0.2622	0.2639	0.2629	0.2634	0.2647	0.2657	0.2668	0.2669	0.2672	0.2673	0.2648	0.2654	0.2661	0.2665	0.2553	0.2608	0.2673
Dspc replicate 2	0.2145	0.2163	0.2274	0.2393	0.2522	0.2615	0.2695	0.273	0.2719	0.28	0.2787	0.2742	0.2705	0.2648	0.264	0.2607	0.2605	0.2585	0.2642	0.2616	0.2545	0.2563	0.254	0.2592	0.256	0.2577	0.2592	0.2611	0.2564	0.258	0.2591	0.2592	0.26	0.2604	0.258	0.2619	0.2598	0.2609	0.2603	0.2598	0.2599	0.2598	0.2595	0.261	0.2604	0.2593	0.2558	0.2518	0.2497
Dspc replicate 3	0.2154	0.2162	0.2276	0.2402	0.2538	0.2644	0.2724	0.2787	0.2773	0.2745	0.2767	0.2741	0.2711	0.2644	0.2625	0.2596	0.2566	0.2558	0.2555	0.2542	0.2488	0.2468	0.2488	0.2457	0.2477	0.2388	0.2391	0.2414	0.24	0.2405	0.239	0.2395	0.2384	0.2401	0.2415	0.2358	0.2344	0.2321	0.2373	0.2345	0.2367	0.2464	0.237	0.2366	0.2334	0.2348	0.2443	0.2456	0.2382
Cam1 replicate 1	0.2114	0.2142	0.2214	0.2313	0.2434	0.2577	0.2748	0.2932	0.3129	0.3371	0.3644	0.3986	0.4416	0.4921	0.5471	0.6201	0.7174	0.776	0.8432	0.9125	0.9811	1.0445	1.0977	1.139	1.1774	1.2161	1.2569	1.2976	1.326	1.3491	1.3692	1.3838	1.3978	1.4111	1.4223	1.4341	1.4442	1.455	1.4654	1.4756	1.4862	1.4968	1.5068	1.5192	1.5286	1.5386	1.5476	1.5586	1.5679
Cam1 replicate 2	0.2083	0.2111	0.2193	0.2302	0.2425	0.2576	0.274	0.2924	0.3163	0.3439	0.3782	0.4182	0.4608	0.5034	0.5521	0.6188	0.7058	0.7675	0.827	0.8892	0.9505	1.0081	1.0565	1.0941	1.1286	1.1658	1.2114	1.2508	1.281	1.2962	1.3108	1.3308	1.3487	1.357	1.3728	1.3812	1.3906	1.3985	1.4177	1.4251	1.4383	1.4479	1.4575	1.4791	1.4882	1.4973	1.5117	1.5214	1.5342
Cam1 replicate 3	0.2148	0.2156	0.2241	0.235	0.2486	0.264	0.2817	0.3026	0.325	0.3497	0.3784	0.4137	0.4575	0.5066	0.5624	0.6331	0.7193	0.7854	0.8482	0.9107	0.973	1.0345	1.0928	1.1486	1.2009	1.2511	1.3011	1.3413	1.3701	1.3902	1.4091	1.4259	1.4414	1.4513	1.4612	1.4702	1.4771	1.488	1.5025	1.5144	1.5283	1.5395	1.5495	1.5629	1.5709	1.5789	1.589	1.5982	1.6061
Cam1, Cas10dHD replicate 1	0.2075	0.2091	0.2167	0.2262	0.2389	0.2528	0.2662	0.2776	0.2879	0.3001	0.3077	0.3174	0.3141	0.3139	0.3193	0.3181	0.3228	0.3199	0.3192	0.3219	0.3229	0.3231	0.324	0.3255	0.326	0.3352	0.3307	0.3291	0.3298	0.3312	0.3312	0.3343	0.3361	0.3363	0.3398	0.3464	0.3432	0.3433	0.3482	0.346	0.3504	0.3517	0.3538	0.3616	0.3625	0.3623	0.3659	0.3686	0.3742
Cam1, Cas10dHD replicate 2	0.2112	0.2125	0.2215	0.2344	0.248	0.261	0.2746	0.2858	0.2948	0.3021	0.3073	0.313	0.3177	0.3243	0.3316	0.3363	0.3379	0.3394	0.341	0.344	0.3485	0.3516	0.3552	0.3574	0.3652	0.3691	0.3689	0.3705	0.3721	0.3739	0.3761	0.3772	0.3787	0.38	0.3816	0.3826	0.3842	0.3849	0.3856	0.3871	0.3884	0.3891	0.3905	0.3933	0.395	0.3971	0.4002	0.4029	0.4067
Cam1, Cas10dHD replicate 3	0.2108	0.211	0.2198	0.2307	0.2433	0.2546	0.2655	0.2766	0.2874	0.2978	0.3127	0.3099	0.3131	0.3109	0.3093	0.3075	0.3112	0.3185	0.3163	0.3196	0.3201	0.3203	0.3171	0.3254	0.3221	0.322	0.3269	0.3255	0.3255	0.3311	0.3317	0.3324	0.3343	0.3337	0.337	0.3348	0.3369	0.3347	0.3283	0.33	0.3287	0.3309	0.3185	0.3201	0.3194	0.3206	0.3221	0.3237	0.3276
Delta Cam1 replicate 1	0.2127	0.2163	0.2247	0.2358	0.2502	0.2687	0.2929	0.3177	0.3522	0.3972	0.45	0.5184	0.5953	0.6883	0.7815	0.8702	0.9631	1.0442	1.1102	1.1553	1.1895	1.2192	1.2426	1.2545	1.2644	1.2752	1.2859	1.2981	1.3099	1.3235	1.3364	1.3491	1.3624	1.3763	1.3896	1.403	1.4155	1.4265	1.4373	1.4473	1.4581	1.4676	1.4772	1.4881	1.4956	1.5033	1.5115	1.5192	1.5269
Delta Cam1 replicate 2	0.2124	0.2141	0.223	0.2351	0.2511	0.2692	0.2932	0.3211	0.3548	0.3927	0.4391	0.4908	0.5522	0.6279	0.7283	0.8038	0.8825	0.9597	1.0277	1.0835	1.1214	1.1548	1.1852	1.2104	1.2327	1.2441	1.258	1.2699	1.2819	1.2897	1.2996	1.3099	1.3228	1.3322	1.3463	1.3553	1.3716	1.3693	1.38	1.3876	1.404	1.4123	1.4203	1.439	1.4395	1.4474	1.4608	1.4742	1.486
Delta Cam1 replicate 3	0.2135	0.2156	0.2251	0.2364	0.2508	0.2693	0.2934	0.3235	0.3613	0.4088	0.4704	0.5465	0.636	0.7279	0.8068	0.8915	0.9776	1.056	1.121	1.1661	1.2008	1.2323	1.2576	1.2742	1.2882	1.3044	1.3254	1.3426	1.3607	1.373	1.3847	1.4062	1.4239	1.4409	1.4567	1.4709	1.4847	1.4981	1.5102	1.5196	1.5305	1.5398	1.5484	1.5586	1.5658	1.5724	1.5811	1.5884	1.5957
Figure 5b
Time [hours]	0	1	4
Dspc replicate 1	20000000	109000000	9430000000
Dspc replicate 2	14300000	103000000	7140000000
Dspc replicate 3	14300000	143000000	9140000000
Cam1 replicate 1	17100000	34300000	8570000
Cam1 replicate 2	17100000	25700000	17100000
Cam1 replicate 3	20000000	25700000	11400000
Cam1, Cas10dHD replicate 1	14300000	20000000	17100000
Cam1, Cas10dHD replicate 2	11400000	51400000	34300000
Cam1, Cas10dHD replicate 3	14300000	51400000	42900000
Delta Cam1 replicate 1	20000000	4290000	2000000
Delta Cam1 replicate 2	17100000	6000000	1430000
Delta Cam1 replicate 3	22900000	2860000	1140000
Figure 5c
Time [min]	0	11.0033	22.005	33.0067	44.0083	55.0117	66.0133	77.015	88.0183	99.02	110.022	121.025	132.027	143.028	154.032	165.033	176.035	187.037	198.04	209.042	220.043	231.045	242.048	253.05	264.052	275.055	286.057	297.058	308.06	319.063	330.065	341.067	352.068	363.072	374.073	385.075	396.078	407.08	418.082	429.083	440.087	451.088	462.09	473.093	484.095	495.097	506.098	517.102	528.103
Dspc replicate 1	0.2052	0.2092	0.2157	0.2256	0.2375	0.252	0.2637	0.2697	0.2749	0.2816	0.2837	0.2819	0.2771	0.2694	0.265	0.2622	0.26	0.2582	0.2582	0.2581	0.2584	0.2581	0.2591	0.2581	0.2585	0.2563	0.2555	0.2554	0.256	0.2546	0.255	0.2563	0.2573	0.2577	0.2567	0.2565	0.2568	0.2561	0.2559	0.2563	0.2557	0.2561	0.2562	0.2566	0.2568	0.2567	0.2576	0.2576	0.2573
Dspc replicate 2	0.2058	0.2084	0.2155	0.2248	0.2369	0.249	0.259	0.2631	0.2698	0.2775	0.2828	0.2832	0.279	0.2747	0.2717	0.272	0.27	0.2683	0.2699	0.2677	0.271	0.2712	0.2745	0.2743	0.2746	0.2756	0.2748	0.2762	0.2767	0.2769	0.2768	0.2765	0.2766	0.2767	0.2762	0.2763	0.2772	0.2762	0.2771	0.2779	0.2776	0.2787	0.2774	0.2781	0.2781	0.2784	0.278	0.2788	0.2785
Dspc replicate 3	0.2077	0.2108	0.2183	0.2277	0.2401	0.2528	0.2617	0.2642	0.2648	0.2664	0.2641	0.2592	0.253	0.2463	0.2427	0.2378	0.2338	0.2359	0.2318	0.2301	0.2285	0.2279	0.2279	0.2291	0.2259	0.2298	0.2278	0.2271	0.2273	0.2303	0.228	0.231	0.2315	0.2319	0.232	0.2323	0.233	0.2332	0.2335	0.2361	0.2343	0.2346	0.234	0.2346	0.2351	0.237	0.2397	0.2356	0.2382
Cam1 replicate 1	0.2036	0.2056	0.2124	0.2215	0.232	0.2429	0.2538	0.2654	0.2771	0.2886	0.3023	0.3157	0.3307	0.3459	0.3663	0.3864	0.4047	0.4209	0.4352	0.4503	0.465	0.4842	0.5026	0.5205	0.5225	0.5242	0.5321	0.5464	0.5608	0.574	0.5912	0.6094	0.631	0.6533	0.6795	0.7076	0.7406	0.7758	0.8124	0.847	0.8812	0.9136	0.9463	0.9767	1.0082	1.0398	1.0709	1.0975	1.114
Cam1 replicate 2	0.2026	0.2046	0.2116	0.22	0.2303	0.2438	0.258	0.2721	0.2876	0.3041	0.3221	0.3413	0.3634	0.3848	0.4082	0.4356	0.4597	0.4878	0.5116	0.5371	0.5616	0.5892	0.6175	0.6454	0.6614	0.6709	0.6613	0.6517	0.6473	0.649	0.6561	0.6697	0.6846	0.7	0.7185	0.7417	0.767	0.7965	0.8294	0.8648	0.9023	0.9367	0.9719	1.0074	1.0431	1.0779	1.1148	1.1541	1.1929
Cam1 replicate 3	0.207	0.2092	0.2169	0.2263	0.2375	0.2507	0.2641	0.2777	0.2904	0.3042	0.317	0.3311	0.3484	0.3852	0.4098	0.4358	0.4618	0.491	0.5168	0.5378	0.5567	0.578	0.6015	0.6252	0.6531	0.6827	0.6965	0.6922	0.6745	0.6728	0.6761	0.6848	0.6964	0.7078	0.722	0.7395	0.7599	0.7844	0.8148	0.8472	0.8829	0.9216	0.957	0.9959	1.0347	1.0765	1.118	1.1609	1.2059
Cam1, Cas10dHD replicate 1	0.2064	0.2085	0.2158	0.2259	0.2374	0.2495	0.2613	0.2691	0.2741	0.2812	0.2861	0.2894	0.2926	0.2944	0.2977	0.298	0.2976	0.2958	0.2928	0.2897	0.2874	0.2879	0.2884	0.2893	0.2878	0.2879	0.2878	0.2889	0.2891	0.2875	0.2886	0.2897	0.2903	0.2918	0.2912	0.2921	0.2926	0.2919	0.2913	0.29	0.2916	0.2926	0.2917	0.2922	0.293	0.2936	0.2958	0.2968	0.2966
Cam1, Cas10dHD replicate 2	0.206	0.2074	0.2152	0.2252	0.2378	0.2513	0.2636	0.2727	0.2811	0.2905	0.2993	0.311	0.3162	0.3189	0.3247	0.3258	0.3257	0.3218	0.3191	0.317	0.3151	0.3121	0.3096	0.3109	0.3142	0.3124	0.3107	0.3114	0.3117	0.3146	0.3159	0.3178	0.3173	0.3167	0.3168	0.3166	0.317	0.3172	0.318	0.3193	0.3206	0.3207	0.318	0.3213	0.3214	0.3207	0.3208	0.3224	0.3225
Cam1, Cas10dHD replicate 3	0.2094	0.211	0.2189	0.2305	0.2427	0.2559	0.2673	0.276	0.2843	0.2944	0.3037	0.3096	0.3118	0.3117	0.3303	0.3326	0.3305	0.3274	0.3197	0.3177	0.3129	0.3122	0.3095	0.308	0.306	0.3037	0.3029	0.3	0.299	0.3	0.2981	0.2974	0.2964	0.2961	0.2956	0.2929	0.2924	0.2916	0.292	0.2931	0.2945	0.2945	0.2956	0.2964	0.2977	0.2983	0.2976	0.2985	0.2983
Delta Cam1 replicate 1	0.2083	0.2113	0.22	0.2331	0.249	0.2677	0.2898	0.3123	0.3349	0.3598	0.3853	0.4126	0.4397	0.4633	0.4808	0.4873	0.4696	0.4368	0.4055	0.3796	0.3575	0.3432	0.336	0.331	0.3277	0.3273	0.3248	0.3262	0.3254	0.3205	0.3178	0.3144	0.3124	0.3141	0.3092	0.3058	0.3042	0.3019	0.2988	0.2961	0.2907	0.2862	0.2812	0.2753	0.2729	0.2725	0.273	0.2729	0.2731
Delta Cam1 replicate 2	0.2081	0.2108	0.2195	0.2324	0.2481	0.2652	0.2844	0.3052	0.3253	0.346	0.3693	0.3934	0.414	0.4565	0.4685	0.461	0.4344	0.4014	0.3741	0.3508	0.3368	0.3262	0.3192	0.3154	0.3157	0.3131	0.3158	0.3138	0.319	0.3168	0.3158	0.3144	0.3149	0.3173	0.3142	0.311	0.3118	0.3099	0.3051	0.3029	0.293	0.2889	0.2823	0.2728	0.2601	0.2555	0.2546	0.2547	0.252
Delta Cam1 replicate 3	0.2077	0.2102	0.2191	0.231	0.2464	0.2635	0.282	0.3014	0.3209	0.3408	0.3635	0.3914	0.4213	0.4278	0.4385	0.4388	0.418	0.384	0.3619	0.3407	0.322	0.3129	0.308	0.3075	0.3091	0.3093	0.3106	0.3086	0.3117	0.3097	0.3121	0.3108	0.3112	0.3086	0.305	0.3011	0.2917	0.2933	0.2838	0.279	0.27	0.2661	0.2555	0.2493	0.2413	0.2393	0.2381	0.2373	0.237
Figure 5d
Time [hours]	0	1	4
Dspc replicate 1	34300000	200000000	20000000000
Dspc replicate 2	40000000	343000000	22900000000
Dspc replicate 3	37100000	371000000	17100000000
Cam1 replicate 1	31400000	25700000	62900000
Cam1 replicate 2	51400000	28600000	48600000
Cam1 replicate 3	34300000	11400000	85700000
Cam1, Cas10dHD replicate 1	40000000	143000000	7430000000
Cam1, Cas10dHD replicate 2	42900000	114000000	4860000000
Cam1, Cas10dHD replicate 3	45700000	143000000	3430000000
Delta Cam1 replicate 1	51400000	68600000	22900000000
Delta Cam1 replicate 2	37100000	62900000	31400000000
Delta Cam1 replicate 3	31400000	48600000	14300000000
[truncated: 68 more columns]
