# Supplementary material for: The CRISPR effector Cam1 mediates membrane depolarization for phage defence
Source: Nature. 2024 Jan 10;625(7996):797–804. doi: 10.1038/s41586-023-06902-y (PMC10808066; doi:10.1038/s41586-023-06902-y)
Supplement: Supplementary file 26 — Source Data Extended Data Fig. 1 [file 41586_2023_6902_MOESM26_ESM.xlsx]

## Sheet: Sheet1
ED Figure 1c
Time [min]	0	10.94	21.88	32.815	43.75	54.685	65.62	76.555	87.49	98.425	109.36	120.295	131.23	142.165	153.1	164.033	174.968	185.903	196.838	207.773	218.708	229.643	240.578	251.513	262.448	273.382	284.317	295.252	306.187	317.122	328.057	338.992	349.927	360.862	371.797	382.732	393.665	404.6	415.535	426.47	437.405	448.34	459.275	470.21	481.145	492.08	503.013	513.948	524.883
Cam1 replicate 1	0.1492	0.1527	0.157	0.1612	0.1659	0.1716	0.1765	0.1819	0.188	0.1945	0.2014	0.2085	0.2155	0.2237	0.2315	0.2411	0.2503	0.2602	0.271	0.2817	0.2935	0.3072	0.3222	0.3384	0.3596	0.3852	0.4189	0.4485	0.4839	0.5185	0.5547	0.5968	0.6403	0.6862	0.7326	0.7788	0.8235	0.8671	0.908	0.945	0.9782	1.0096	1.0375	1.0607	1.0834	1.1054	1.1259	1.1429	1.1587
Cam1 replicate 2	0.1471	0.1509	0.155	0.1598	0.1649	0.1704	0.1759	0.182	0.1883	0.1942	0.2012	0.2082	0.2158	0.2236	0.2328	0.2403	0.2493	0.2585	0.2675	0.2771	0.2883	0.3014	0.3146	0.3299	0.3424	0.3693	0.3889	0.4293	0.4571	0.4982	0.5372	0.5752	0.6088	0.6576	0.7015	0.7425	0.7877	0.8313	0.8749	0.9145	0.9471	0.9811	1.0106	1.0352	1.0578	1.0777	1.095	1.1194	1.1333
Cam1 replicate 3	0.1484	0.1516	0.1553	0.1589	0.1627	0.1672	0.1714	0.176	0.1809	0.1861	0.1919	0.198	0.2044	0.2114	0.2188	0.2266	0.2346	0.2449	0.254	0.2658	0.278	0.29	0.3001	0.3156	0.3333	0.3524	0.3764	0.4025	0.4322	0.4607	0.4914	0.5226	0.5589	0.6014	0.6419	0.68	0.7198	0.7567	0.7935	0.8299	0.864	0.8956	0.9276	0.9535	0.9787	1.0001	1.0171	1.038	1.0563
Dspc replicate 1	0.1507	0.1547	0.1611	0.1689	0.1805	0.1942	0.2109	0.2298	0.252	0.2783	0.3087	0.3447	0.384	0.4292	0.4758	0.5251	0.577	0.632	0.6894	0.7476	0.805	0.8571	0.9023	0.9431	0.9794	1.0072	1.0325	1.0558	1.0733	1.0878	1.1037	1.1192	1.1345	1.1498	1.1669	1.1788	1.1923	1.2031	1.2152	1.2249	1.235	1.2434	1.2512	1.26	1.2689	1.2773	1.2865	1.2955	1.3025
Dspc replicate 2	0.1524	0.1564	0.1616	0.1702	0.1794	0.1919	0.2071	0.2247	0.2449	0.2682	0.2955	0.3284	0.3638	0.4034	0.4448	0.4921	0.5413	0.5944	0.6516	0.7089	0.7673	0.822	0.8699	0.9137	0.9519	0.9832	1.0092	1.0334	1.0522	1.0651	1.0762	1.0892	1.1001	1.1136	1.1253	1.1376	1.151	1.1623	1.1721	1.1834	1.192	1.2011	1.2104	1.2194	1.2279	1.2357	1.2449	1.2532	1.262
Dspc replicate 3	0.1535	0.1571	0.1633	0.1709	0.1817	0.1947	0.211	0.2292	0.2495	0.2764	0.3055	0.34	0.3777	0.4241	0.4671	0.5154	0.5666	0.6213	0.6768	0.7337	0.7923	0.8454	0.8933	0.9343	0.9718	1.0029	1.0306	1.0542	1.0766	1.0906	1.1059	1.1222	1.1386	1.1575	1.1738	1.1885	1.2005	1.2171	1.2282	1.2368	1.2466	1.2579	1.2653	1.2745	1.2848	1.2942	1.3012	1.3097	1.3187
Cam1, 6xHis replicate 1	0.1496	0.1529	0.1579	0.1617	0.1658	0.1706	0.1754	0.1811	0.185	0.1903	0.1981	0.2033	0.2078	0.2161	0.2229	0.2298	0.2371	0.2428	0.2503	0.2594	0.2708	0.2813	0.2957	0.3109	0.3282	0.3477	0.3745	0.4008	0.4309	0.4588	0.4942	0.531	0.5751	0.6187	0.6604	0.7078	0.7506	0.7928	0.8352	0.8768	0.9125	0.9461	0.9785	1.007	1.0303	1.0529	1.0732	1.0912	1.1054
Cam1, 6xHis replicate 2	0.1508	0.154	0.1584	0.1623	0.1664	0.1708	0.1755	0.1799	0.185	0.194	0.1995	0.2052	0.2108	0.2148	0.2229	0.2295	0.2364	0.2439	0.25	0.2595	0.2714	0.2825	0.2949	0.3087	0.3243	0.3439	0.3668	0.3903	0.4183	0.4456	0.4763	0.5101	0.5491	0.5918	0.6324	0.6758	0.7192	0.7626	0.8042	0.8434	0.8807	0.9147	0.9466	0.9752	1.0006	1.0233	1.0429	1.0629	1.0778
Cam1, 6xHis replicate 3	0.1521	0.1553	0.1594	0.1633	0.1674	0.1715	0.1759	0.1803	0.1849	0.19	0.1953	0.2013	0.2072	0.2144	0.2208	0.2283	0.2368	0.2464	0.2542	0.2641	0.2778	0.2893	0.3027	0.3138	0.3308	0.3502	0.3767	0.4015	0.4266	0.4535	0.4882	0.5258	0.5667	0.6153	0.6602	0.7048	0.7473	0.7957	0.8379	0.8757	0.9135	0.9494	0.9794	1.0059	1.0293	1.0503	1.0675	1.0817	1.0936
Cam1, delta CARF replicate 1	0.1541	0.1594	0.1674	0.1785	0.193	0.2114	0.235	0.2632	0.2967	0.3354	0.3807	0.4321	0.4904	0.5504	0.6154	0.6859	0.7529	0.8152	0.8702	0.9177	0.9578	0.9915	1.0134	1.0328	1.0483	1.0613	1.0736	1.0854	1.0954	1.1079	1.117	1.1258	1.1352	1.1448	1.152	1.1587	1.1671	1.1734	1.1811	1.1904	1.1998	1.208	1.2171	1.2243	1.2329	1.239	1.2474	1.2537	1.2612
Cam1, delta CARF replicate 2	0.1536	0.1583	0.1649	0.1748	0.1869	0.2028	0.222	0.2446	0.2717	0.3019	0.3391	0.3806	0.4261	0.4763	0.5303	0.5912	0.6558	0.7187	0.7805	0.8379	0.8874	0.9316	0.9687	0.9949	1.0151	1.0335	1.0478	1.0634	1.0731	1.085	1.0976	1.1073	1.1176	1.1266	1.135	1.1419	1.1499	1.1569	1.1632	1.1688	1.1771	1.1834	1.1912	1.1989	1.2062	1.2108	1.2188	1.2252	1.2305
Cam1, delta CARF replicate 3	0.152	0.1564	0.1635	0.1729	0.1856	0.2022	0.2224	0.2473	0.2764	0.3109	0.3498	0.3955	0.4474	0.5023	0.5616	0.6248	0.6917	0.7568	0.8195	0.875	0.9236	0.9657	0.9982	1.0224	1.0397	1.0554	1.0676	1.0794	1.0903	1.1018	1.1135	1.1254	1.1351	1.1454	1.1542	1.1622	1.1713	1.1799	1.1878	1.1965	1.2055	1.2161	1.2255	1.2335	1.2434	1.251	1.2601	1.2684	1.2772
Cam1, delta TMH replicate 1	0.1481	0.152	0.1579	0.1657	0.1757	0.1884	0.2035	0.2216	0.2428	0.2685	0.2981	0.3321	0.37	0.4116	0.455	0.5019	0.553	0.6069	0.6627	0.7208	0.7769	0.8292	0.8782	0.9206	0.9581	0.9882	1.0144	1.0371	1.0585	1.0738	1.0908	1.107	1.1227	1.1381	1.1517	1.1646	1.1756	1.1863	1.1966	1.2068	1.2154	1.2234	1.2316	1.2389	1.246	1.252	1.26	1.2669	1.2732
Cam1, delta TMH replicate 2	0.1497	0.1532	0.1592	0.1674	0.1774	0.1902	0.2066	0.2251	0.2464	0.272	0.3002	0.3335	0.371	0.4109	0.4521	0.4976	0.5472	0.6004	0.6572	0.7153	0.7713	0.8252	0.8736	0.9167	0.9553	0.9842	1.0082	1.028	1.0471	1.0612	1.0764	1.0873	1.1017	1.1146	1.1254	1.1374	1.1478	1.1569	1.1658	1.1751	1.1831	1.191	1.1994	1.2066	1.2131	1.2187	1.2243	1.2303	1.236
Cam1, delta TMH replicate 3	0.1497	0.1534	0.1591	0.1667	0.1767	0.1894	0.2049	0.2235	0.2451	0.2698	0.2967	0.3295	0.3676	0.409	0.4548	0.5021	0.5561	0.6099	0.6677	0.7249	0.7822	0.838	0.8864	0.9314	0.9731	1.0053	1.0325	1.0541	1.0775	1.0947	1.1137	1.134	1.1509	1.1717	1.1867	1.1986	1.2111	1.2237	1.2341	1.2426	1.2495	1.2589	1.2661	1.2707	1.2794	1.2838	1.2927	1.3007	1.3089
[truncated: 69 more columns]
