# Supplementary material for: The CRISPR effector Cam1 mediates membrane depolarization for phage defence
Source: Nature. 2024 Jan 10;625(7996):797–804. doi: 10.1038/s41586-023-06902-y (PMC10808066; doi:10.1038/s41586-023-06902-y)
Supplement: Supplementary file 27 — Source Data Extended Data Fig. 2 [file 41586_2023_6902_MOESM27_ESM.xlsx]

## Sheet: Sheet1
ED Figure 2a
DH	INJV	Xt	Mt	XMt	NDH
-6.87867	2	0	0.1	0.0496	--
-5.9934	2	0.00491	0.09902	0.09969	-5993.4
-6.51732	2	0.00977	0.09804	0.15027	-6517.32
-6.46382	2	0.01459	0.09708	0.20133	-6463.82
-6.33263	2	0.01935	0.09613	0.25288	-6332.63
-6.67299	2	0.02407	0.09518	0.30492	-6672.99
-6.3522	2	0.02874	0.09425	0.35745	-6352.2
-6.37046	2	0.03336	0.09332	0.41046	-6370.46
-6.21876	2	0.03793	0.0924	0.46396	-6218.76
-4.28071	2	0.04245	0.09149	0.51795	-4280.71
-0.25464	2	0.04692	0.09059	0.57242	-254.638
-0.10471	2	0.05135	0.0897	0.62738	-104.706
-0.12304	2	0.05572	0.08882	0.68283	-123.038
-0.1359	2	0.06005	0.08794	0.73877	-135.896
-0.0952	2	0.06433	0.08707	0.79519	-95.2025
-0.10843	2	0.06856	0.08621	0.8521	-108.429
-0.11088	2	0.07274	0.08536	0.9095	-110.879
-0.11363	2	0.07687	0.08452	0.96738	-113.634
-0.12364	2	0.08095	0.08368	1.02576	-123.639
	--	0.08499	0.08285	--
ED Figure 2b
DH	INJV	Xt	Mt	XMt	NDH
-0.02613	2	0	0.1	0.05159	-25.1292
-0.00599	2	0.00511	0.09902	0.10368	-5.7641
-0.12233	2	0.01017	0.09804	0.15628	-117.625
-0.08276	2	0.01517	0.09708	0.20938	-79.5728
-0.15299	2	0.02013	0.09613	0.263	-147.11
-0.06966	2	0.02503	0.09518	0.31712	-66.9767
-0.03921	2	0.02989	0.09425	0.37174	-37.7046
-0.02647	2	0.03469	0.09332	0.42688	-25.453
-0.16701	2	0.03944	0.0924	0.48252	-160.59
-0.11028	2	0.04415	0.09149	0.53866	-106.04
-0.09561	2	0.0488	0.09059	0.59532	-91.9355
-0.08295	2	0.0534	0.0897	0.65248	-79.7558
-0.16607	2	0.05795	0.08882	0.71014	-159.681
-0.07258	2	0.06245	0.08794	0.76832	-69.7854
-0.17584	2	0.0669	0.08707	0.827	-169.079
-0.1771	2	0.0713	0.08621	0.88619	-170.284
-0.16265	2	0.07565	0.08536	0.94588	-156.391
-0.13361	2	0.07994	0.08452	1.00608	-128.472
-0.16105	2	0.08419	0.08368	1.06679	-154.854
	--	0.08839	0.08285	--
ED Figure 2c
DH	INJV	Xt	Mt	XMt	NDH
5.71374	2	0	0.1	0.07242	3913.52
5.25947	2	0.00717	0.09902	0.14555	3602.38
5.13757	2	0.01427	0.09804	0.21939	3518.88
4.19256	2	0.0213	0.09708	0.29394	2871.62
3.97797	2	0.02826	0.09613	0.36921	2724.64
3.67453	2	0.03514	0.09518	0.44518	2516.8
3.42457	2	0.04196	0.09425	0.52187	2345.59
3.1318	2	0.0487	0.09332	0.59927	2145.07
2.96362	2	0.05537	0.0924	0.67738	2029.87
2.75359	2	0.06198	0.09149	0.7562	1886.02
2.68768	2	0.06851	0.09059	0.83573	1840.87
2.4944	2	0.07497	0.0897	0.91598	1708.5
2.4033	2	0.08135	0.08882	0.99693	1646.1
2.28277	2	0.08767	0.08794	1.0786	1563.54
2.12835	2	0.09392	0.08707	1.16098	1457.78
2.00386	2	0.10009	0.08621	1.24407	1372.51
1.93195	2	0.1062	0.08536	1.32787	1323.25
1.75693	2	0.11223	0.08452	1.41238	1203.38
1.44682	2	0.11819	0.08368	1.49761	990.969
	--	0.12408	0.08285	--
ED Figure 2d
DH	INJV	Xt	Mt	XMt	NDH
3.79438	2	0	0.1	0.06349	--
4.07151	2	0.00629	0.09902	0.1276	3180.87
3.89305	2	0.01251	0.09804	0.19234	3041.45
3.73247	2	0.01867	0.09708	0.2577	2915.99
3.53099	2	0.02477	0.09613	0.32369	2758.58
3.40191	2	0.03081	0.09518	0.3903	2657.75
3.30531	2	0.03678	0.09425	0.45753	2582.28
3.31343	2	0.0427	0.09332	0.52539	2588.61
3.0182	2	0.04855	0.0924	0.59387	2357.97
2.77153	2	0.05433	0.09149	0.66297	2165.25
2.75631	2	0.06006	0.09059	0.7327	2153.36
2.66148	2	0.06572	0.0897	0.80305	2079.28
2.65454	2	0.07132	0.08882	0.87402	2073.86
2.48132	2	0.07686	0.08794	0.94562	1938.53
2.3885	2	0.08234	0.08707	1.01784	1866.02
2.26066	2	0.08775	0.08621	1.09069	1766.14
2.21901	2	0.0931	0.08536	1.16416	1733.6
2.06365	2	0.09839	0.08452	1.23825	1612.23
3.25478	2	0.10362	0.08368	1.31297	--
	--	0.10878	0.08285	--
