# Supplementary material for: The CRISPR effector Cam1 mediates membrane depolarization for phage defence
Source: Nature. 2024 Jan 10;625(7996):797–804. doi: 10.1038/s41586-023-06902-y (PMC10808066; doi:10.1038/s41586-023-06902-y)
Supplement: Supplementary file 28 — Source Data Extended Data Fig. 3 [file 41586_2023_6902_MOESM28_ESM.xlsx]

## Sheet: Sheet1
ED Figure 3c
Time [min]	0	11.2883	22.5767	33.865	45.1517	56.44	67.7283	79.0167	90.305	101.593	112.882	124.17	135.458	146.747	158.035	169.323	180.61	191.898	203.187	214.475	225.763	237.052	248.34	259.628	270.917	282.205	293.492	304.78	316.068	327.357	338.645	349.933	361.222	372.51	383.798	395.087	406.375	417.663	428.95	440.238	451.527	462.815	474.103	485.392	496.68	507.968	519.257	530.543	541.832
Y180A, T183A replicate 1	0.1603	0.1606	0.1639	0.1681	0.1737	0.18	0.1881	0.1974	0.2073	0.2195	0.2317	0.2465	0.2632	0.282	0.3059	0.331	0.3596	0.3924	0.4292	0.4732	0.519	0.5756	0.6426	0.7126	0.7823	0.8601	0.9393	1.01	1.0762	1.1331	1.1799	1.2011	1.2248	1.2456	1.222	1.3684	1.4477	1.4725	1.4893	1.4977	1.5113	1.5375	1.5556	1.5674	1.5809	1.5873	1.6008	1.6135	1.6265
Y180A, T183A replicate 2	0.1591	0.16	0.1647	0.1695	0.174	0.1814	0.1908	0.1997	0.2101	0.2222	0.2358	0.2503	0.2684	0.2878	0.3109	0.3405	0.3709	0.4094	0.4514	0.4948	0.5402	0.5907	0.6493	0.7158	0.7843	0.8582	0.9322	1.0074	1.0751	1.1345	1.1852	1.2219	1.2507	1.2729	1.3	1.3304	1.3252	1.3866	1.4463	1.4704	1.4892	1.5119	1.5306	1.5448	1.5575	1.5672	1.5813	1.5967	1.6096
Y180A, T183A replicate 3	0.1604	0.1608	0.1647	0.1689	0.1748	0.1816	0.1906	0.2	0.2106	0.2233	0.2366	0.2527	0.2713	0.2915	0.3198	0.3452	0.3786	0.4164	0.4574	0.5047	0.555	0.6112	0.6729	0.7351	0.8043	0.8798	0.9544	1.0302	1.0957	1.1614	1.2171	1.2539	1.2832	1.3062	1.334	1.3633	1.38	1.3525	1.2509	1.2378	1.2215	1.2462	1.2865	1.3152	1.3427	1.3559	1.3741	1.3934	1.4065
Y180A replicate 1	0.1571	0.1579	0.1614	0.1654	0.1702	0.1761	0.1832	0.1916	0.2005	0.2108	0.2222	0.2361	0.2506	0.2679	0.2887	0.3109	0.3373	0.3619	0.3938	0.4328	0.4765	0.5271	0.5873	0.6532	0.7208	0.7957	0.8735	0.9469	1.0115	1.0781	1.1419	1.1877	1.179	1.2673	1.3345	1.3689	1.3893	1.42	1.4304	1.4344	1.4468	1.4685	1.4854	1.4932	1.5011	1.504	1.5026	1.5157	1.5286
Y180A replicate 2	0.1604	0.1605	0.1638	0.1679	0.173	0.1786	0.1856	0.194	0.2036	0.2146	0.2262	0.239	0.254	0.2718	0.2938	0.3197	0.3448	0.3707	0.4056	0.4432	0.4878	0.5371	0.5964	0.6618	0.7312	0.8068	0.8814	0.9526	1.024	1.0846	1.1395	1.1808	1.1909	1.2227	1.2898	1.3713	1.4063	1.4408	1.461	1.4608	1.4721	1.5031	1.523	1.5368	1.5487	1.5509	1.5625	1.5721	1.5818
Y180A replicate 3	0.1578	0.1594	0.1627	0.1669	0.1718	0.1779	0.1852	0.1936	0.2034	0.2144	0.2261	0.2401	0.2557	0.2734	0.2959	0.3191	0.3453	0.3736	0.4081	0.4483	0.4946	0.5461	0.6091	0.6796	0.7502	0.8319	0.9107	0.995	1.0651	1.1278	1.1639	1.2247	1.2691	1.289	1.323	1.3527	1.3723	1.4006	1.4225	1.4362	1.4552	1.479	1.5006	1.5118	1.5243	1.5308	1.546	1.5561	1.5699
T183A replicate 1	0.1593	0.1603	0.1643	0.1694	0.176	0.1842	0.1954	0.2091	0.2253	0.2466	0.2728	0.3068	0.3496	0.403	0.4706	0.5437	0.6234	0.7079	0.7907	0.8713	0.9545	1.0303	1.0974	1.1617	1.2059	1.238	1.2621	1.2799	1.3082	1.3369	1.3647	1.3886	1.4103	1.4262	1.4413	1.4556	1.4706	1.487	1.5009	1.515	1.5276	1.5395	1.5548	1.5673	1.5786	1.5893	1.5999	1.6088	1.6173
T183A replicate 2	0.159	0.1599	0.1636	0.1685	0.175	0.1831	0.194	0.2071	0.2229	0.2435	0.2694	0.3026	0.3444	0.3962	0.462	0.5342	0.6144	0.6985	0.783	0.8609	0.9401	1.0171	1.089	1.1542	1.1981	1.2379	1.2638	1.273	1.3009	1.3282	1.3568	1.3806	1.4017	1.4178	1.4326	1.4471	1.4627	1.4781	1.4926	1.5063	1.5193	1.5317	1.5471	1.5598	1.5713	1.5821	1.5932	1.6022	1.6105
T183A replicate 3	0.1567	0.1579	0.1619	0.1669	0.1732	0.1811	0.1917	0.2046	0.2205	0.2411	0.2656	0.2988	0.3393	0.3892	0.4531	0.5242	0.601	0.6834	0.7728	0.8551	0.9367	1.0124	1.0919	1.1539	1.1945	1.2198	1.249	1.2548	1.2818	1.3091	1.3366	1.3645	1.3899	1.4086	1.4247	1.4386	1.4546	1.4705	1.4849	1.4989	1.5118	1.5254	1.5403	1.5529	1.5648	1.5765	1.587	1.5959	1.6044
ED Figure 3d
Time [min]	0	11.2883	22.5767	33.865	45.1517	56.44	67.7283	79.0167	90.305	101.593	112.882	124.17	135.458	146.747	158.035	169.323	180.61	191.898	203.187	214.475	225.763	237.052	248.34	259.628	270.917	282.205	293.492	304.78	316.068	327.357	338.645	349.933	361.222	372.51	383.798	395.087	406.375	417.663	428.95	440.238	451.527	462.815	474.103	485.392	496.68	507.968	519.257	530.543	541.832
S75A, N76A replicate 1	0.157	0.1574	0.1609	0.1655	0.1709	0.1774	0.1849	0.1927	0.202	0.2112	0.2229	0.2348	0.2484	0.2635	0.2811	0.3008	0.322	0.3469	0.3722	0.4075	0.4429	0.4829	0.5333	0.5929	0.6565	0.7265	0.8023	0.8732	0.9495	1.0186	1.0767	1.1259	1.153	1.1737	1.2032	1.2324	1.252	1.3404	1.409	1.4029	1.4023	1.416	1.412	1.4057	1.4061	1.4168	1.4377	1.4513	1.4652
S75A, N76A replicate 2	0.1587	0.159	0.1625	0.1672	0.1728	0.1791	0.1863	0.1946	0.2039	0.2139	0.2257	0.2384	0.2524	0.2677	0.2865	0.3073	0.329	0.3596	0.3904	0.4264	0.4635	0.4971	0.5448	0.6045	0.6571	0.7305	0.8057	0.8771	0.9565	1.0138	1.0689	1.0865	1.1032	1.1243	1.1529	1.1825	1.2258	1.3307	1.3903	1.389	1.3896	1.3996	1.3953	1.3829	1.3808	1.3798	1.3924	1.4043	1.4158
S75A, N76A replicate 3	0.1591	0.1589	0.1628	0.1675	0.1735	0.1798	0.1877	0.1967	0.2064	0.2178	0.2299	0.2429	0.258	0.2738	0.2947	0.3157	0.3406	0.3729	0.4103	0.4529	0.4976	0.5465	0.5996	0.6676	0.7209	0.7804	0.847	0.9206	0.9961	1.0657	1.118	1.1681	1.2014	1.2237	1.2502	1.2797	1.3035	1.3281	1.3698	1.4326	1.4573	1.4795	1.4962	1.5055	1.5128	1.5065	1.514	1.5208	1.5166
S75A replicate 1	0.1577	0.1582	0.1608	0.1644	0.1679	0.1722	0.1765	0.181	0.1851	0.1892	0.1931	0.1982	0.2029	0.2082	0.2151	0.2209	0.2279	0.2328	0.2384	0.2454	0.2529	0.2611	0.2701	0.2793	0.2897	0.301	0.3136	0.3269	0.3435	0.3632	0.3869	0.4098	0.4397	0.4737	0.5209	0.577	0.6382	0.7099	0.7824	0.8555	0.9394	1.0189	1.0891	1.1459	1.1862	1.2026	1.2317	1.2629	1.2679
S75A replicate 2	0.158	0.1585	0.1613	0.1649	0.1686	0.1726	0.177	0.1815	0.186	0.1904	0.1947	0.1997	0.2046	0.2099	0.217	0.2232	0.2296	0.2358	0.242	0.2492	0.2567	0.2663	0.2753	0.286	0.2966	0.3088	0.3207	0.3365	0.3535	0.3745	0.3995	0.4242	0.4557	0.4915	0.5389	0.5973	0.6618	0.7353	0.8107	0.8865	0.9708	1.0481	1.1176	1.1759	1.2184	1.2353	1.2585	1.2858	1.3148
S75A replicate 3	0.156	0.1562	0.1582	0.1618	0.1649	0.1686	0.1724	0.1764	0.1805	0.1848	0.1888	0.1934	0.1978	0.2024	0.2086	0.2144	0.2201	0.2256	0.2314	0.2384	0.2454	0.2532	0.2619	0.2716	0.2809	0.2922	0.304	0.3161	0.331	0.3494	0.3717	0.3952	0.425	0.4568	0.5005	0.5552	0.6164	0.6886	0.7619	0.8378	0.9217	1.0035	1.0755	1.1342	1.1816	1.2005	1.2315	1.2432	1.2872
N76A replicate 1	0.1562	0.1575	0.1604	0.1635	0.1671	0.1705	0.1749	0.1782	0.1818	0.1846	0.1875	0.1903	0.1938	0.1968	0.2021	0.2055	0.2091	0.2113	0.2143	0.2184	0.222	0.2263	0.2314	0.2371	0.2423	0.2474	0.2539	0.2605	0.2674	0.2767	0.2878	0.2958	0.3044	0.3109	0.321	0.3408	0.3531	0.3714	0.3886	0.414	0.4506	0.4968	0.5497	0.6096	0.6794	0.7517	0.8312	0.9135	0.9891
N76A replicate 2	0.1572	0.1579	0.1606	0.1639	0.1676	0.171	0.1748	0.1783	0.182	0.1854	0.1884	0.1921	0.1953	0.1985	0.2037	0.2076	0.2117	0.2147	0.2185	0.2231	0.2275	0.2328	0.2383	0.2448	0.2506	0.2579	0.2654	0.2737	0.2824	0.2935	0.306	0.3175	0.3308	0.3407	0.3568	0.3786	0.405	0.443	0.4851	0.5352	0.596	0.6684	0.7463	0.8294	0.9164	0.9964	1.0706	1.1316	1.18
N76A replicate 3	0.1558	0.157	0.1595	0.1631	0.1662	0.1692	0.1735	0.1764	0.1803	0.1831	0.1858	0.1892	0.1926	0.1955	0.1997	0.2044	0.2083	0.2108	0.215	0.2187	0.223	0.228	0.2336	0.2393	0.2456	0.2516	0.2594	0.2673	0.2759	0.2854	0.2975	0.3088	0.3206	0.3315	0.3465	0.3662	0.3891	0.4218	0.4605	0.5058	0.5636	0.6327	0.7076	0.7889	0.8707	0.9544	1.0349	1.0996	1.1552
ED Figure 3d
Time [min]	0	11.2883	22.5767	33.865	45.1517	56.44	67.7283	79.0167	90.305	101.593	112.882	124.17	135.458	146.747	158.035	169.323	180.61	191.898	203.187	214.475	225.763	237.052	248.34	259.628	270.917	282.205	293.492	304.78	316.068	327.357	338.645	349.933	361.222	372.51	383.798	395.087	406.375	417.663	428.95	440.238	451.527	462.815	474.103	485.392	496.68	507.968	519.257	530.543	541.832
WT replicate 1	0.1586	0.1597	0.1644	0.1694	0.1743	0.1787	0.1834	0.1878	0.1921	0.196	0.2002	0.2041	0.2085	0.2125	0.2183	0.2229	0.2274	0.2316	0.2371	0.243	0.2489	0.2559	0.2631	0.2717	0.2801	0.2902	0.3017	0.3146	0.3273	0.344	0.3614	0.3832	0.4125	0.4487	0.4905	0.5445	0.6075	0.6818	0.7655	0.8339	0.9139	0.9741	1.0287	1.0544	1.0834	1.1291	1.1223	1.2467	1.2987
WT replicate 2	0.1567	0.157	0.1608	0.1656	0.1705	0.1746	0.1799	0.1839	0.1884	0.1928	0.1971	0.201	0.2052	0.2087	0.214	0.2183	0.2229	0.2277	0.2323	0.2379	0.2443	0.2502	0.2577	0.2651	0.2731	0.2849	0.2947	0.2995	0.3105	0.3231	0.3384	0.3549	0.3725	0.3923	0.4176	0.4528	0.5054	0.5508	0.6181	0.6938	0.7613	0.8466	0.9254	0.9991	1.0462	1.0979	1.1377	1.1582	1.1837
WT replicate 3	0.1596	0.1593	0.1633	0.1679	0.173	0.1775	0.1824	0.1865	0.1914	0.196	0.2001	0.2046	0.2086	0.2132	0.2189	0.2238	0.2286	0.2336	0.2389	0.2453	0.2519	0.2598	0.2681	0.2763	0.286	0.2962	0.308	0.3204	0.3344	0.3518	0.3704	0.3894	0.4162	0.452	0.4954	0.5533	0.6222	0.6817	0.7662	0.8426	0.9241	0.9994	1.0596	1.1203	1.165	1.1856	1.2137	1.2502	1.2499
Dspc replicate 1	0.1495	0.1494	0.1532	0.1574	0.1629	0.1692	0.1779	0.1869	0.1979	0.2093	0.2213	0.2353	0.2499	0.2667	0.285	0.3057	0.3278	0.353	0.3814	0.4133	0.447	0.4854	0.5409	0.6061	0.6663	0.7422	0.8222	0.8923	0.9756	1.0474	1.0983	1.1389	1.1525	1.1345	1.1921	1.2434	1.3244	1.358	1.3612	1.3335	1.3224	1.3303	1.337	1.331	1.3397	1.3513	1.3652	1.3763	1.3881
Dspc replicate 2	0.1555	0.1565	0.1611	0.1664	0.1723	0.1799	0.1893	0.1997	0.2134	0.2267	0.2418	0.2574	0.2771	0.2966	0.3227	0.3503	0.3793	0.4122	0.4488	0.4904	0.5365	0.5894	0.6556	0.7233	0.7987	0.8849	0.9648	1.0408	1.1002	1.1568	1.2038	1.2194	1.2441	1.2646	1.2845	1.3109	1.318	1.3283	1.3426	1.3613	1.3797	1.4026	1.4215	1.4251	1.4351	1.4466	1.4585	1.47	1.4806
Dspc replicate 3	0.1548	0.1578	0.1613	0.1662	0.1722	0.1801	0.1894	0.2002	0.2127	0.2278	0.2419	0.2588	0.2772	0.2974	0.3215	0.3484	0.3766	0.409	0.4452	0.4875	0.5369	0.5963	0.6554	0.7358	0.8025	0.8906	0.9706	1.0521	1.1129	1.1682	1.2082	1.2263	1.241	1.2563	1.2686	1.2851	1.3066	1.3287	1.3497	1.3687	1.3855	1.4001	1.415	1.4285	1.4426	1.4566	1.4693	1.4806	1.4917
T97A replicate 1	0.1576	0.1595	0.1623	0.1666	0.1697	0.1741	0.178	0.1813	0.1847	0.1884	0.1913	0.1958	0.1997	0.2032	0.2083	0.2132	0.2176	0.2229	0.2278	0.2347	0.2407	0.2483	0.2559	0.2653	0.275	0.2852	0.2971	0.3079	0.3213	0.3372	0.3563	0.3745	0.3974	0.4233	0.4624	0.5106	0.5629	0.6271	0.6995	0.7716	0.8498	0.9348	1.0152	1.0826	1.1393	1.1835	1.2125	1.2395	1.2689
T97A replicate 2	0.1589	0.16	0.1627	0.1661	0.1699	0.1741	0.1785	0.1821	0.1856	0.1899	0.1934	0.1977	0.2018	0.2058	0.2112	0.2162	0.2212	0.2262	0.2322	0.2396	0.2453	0.253	0.2623	0.2723	0.2823	0.2928	0.3036	0.316	0.3323	0.3489	0.3691	0.3862	0.4121	0.4378	0.4774	0.5266	0.5827	0.6486	0.7218	0.7974	0.8776	0.9622	1.0398	1.104	1.1582	1.2028	1.231	1.2593	1.286
T97A replicate 3	0.1598	0.1605	0.1636	0.1674	0.1709	0.1749	0.1796	0.1836	0.1881	0.1912	0.1967	0.1998	0.2039	0.2084	0.214	0.2205	0.2249	0.2296	0.2353	0.2421	0.2483	0.2568	0.2652	0.2743	0.2847	0.2946	0.3083	0.3276	0.3456	0.3658	0.3899	0.4057	0.43	0.4538	0.4841	0.5286	0.5786	0.6392	0.7097	0.7828	0.8612	0.9406	1.0196	1.092	1.1524	1.2001	1.2367	1.2601	1.285
[truncated: 77 more columns]
