# Supplementary material for: The CRISPR effector Cam1 mediates membrane depolarization for phage defence
Source: Nature. 2024 Jan 10;625(7996):797–804. doi: 10.1038/s41586-023-06902-y (PMC10808066; doi:10.1038/s41586-023-06902-y)
Supplement: Supplementary file 29 — Source Data Extended Data Fig. 4 [file 41586_2023_6902_MOESM29_ESM.xlsx]

## Sheet: Sheet1
ED Figure 4a
DH	INJV	Xt	Mt	XMt	NDH
-2.17814	2	0	0.1	0.05615	--
-0.46558	2	0.00556	0.09902	0.11285	-411.291
-0.21065	2	0.01106	0.09804	0.1701	-186.083
-0.23987	2	0.01651	0.09708	0.22791	-211.899
-0.20013	2	0.02191	0.09613	0.28626	-176.795
-0.1271	2	0.02725	0.09518	0.34517	-112.281
-0.09534	2	0.03253	0.09425	0.40463	-84.2222
-0.14957	2	0.03776	0.09332	0.46464	-132.128
-0.15712	2	0.04293	0.0924	0.5252	-138.799
-0.15987	2	0.04805	0.09149	0.58631	-141.229
-0.16426	2	0.05312	0.09059	0.64798	-145.105
-0.1626	2	0.05812	0.0897	0.7102	-143.637
-0.15072	2	0.06308	0.08882	0.77296	-133.141
-0.12067	2	0.06798	0.08794	0.83628	-106.598
-0.14136	2	0.07282	0.08707	0.90016	-124.879
-0.13206	2	0.07761	0.08621	0.96458	-116.657
-0.17801	2	0.08234	0.08536	1.02955	-157.254
-0.21526	2	0.08702	0.08452	1.09508	-190.163
-0.18277	2	0.09164	0.08368	1.16116	-161.458
	--	0.0962	0.08285	--
ED Figure 4b
DH	INJV	Xt	Mt	XMt	NDH
-7.66326	2	0	0.1	0.05615	-6769.66
-7.42789	2	0.00556	0.09902	0.11285	-6561.74
-7.22497	2	0.01106	0.09804	0.1701	-6382.48
-6.93037	2	0.01651	0.09708	0.22791	-6122.24
-6.54741	2	0.02191	0.09613	0.28626	-5783.93
-5.58072	2	0.02725	0.09518	0.34517	-4929.96
-4.30028	2	0.03253	0.09425	0.40463	-3798.84
-2.58482	2	0.03776	0.09332	0.46464	-2283.41
-2.04959	2	0.04293	0.0924	0.5252	-1810.59
-1.35839	2	0.04805	0.09149	0.58631	-1199.99
-1.02946	2	0.05312	0.09059	0.64798	-909.415
-0.77543	2	0.05812	0.0897	0.7102	-685.006
-0.61267	2	0.06308	0.08882	0.77296	-541.23
-0.48613	2	0.06798	0.08794	0.83628	-429.445
-0.41636	2	0.07282	0.08707	0.90016	-367.814
-0.3642	2	0.07761	0.08621	0.96458	-321.736
-0.38922	2	0.08234	0.08536	1.02955	-343.834
-0.31723	2	0.08702	0.08452	1.09508	-280.236
-0.28022	2	0.09164	0.08368	1.16116	-247.543
	--	0.0962	0.08285	--
ED Figure 4c
Time [min]	0	11.2883	22.5767	33.865	45.1533	56.4417	67.73	79.0183	90.3067	101.595	112.883	124.172	135.46	146.748	158.037	169.327	180.615	191.902	203.192	214.478	225.767	237.055	248.343	259.632	270.92	282.208	293.497	304.785	316.073	327.362	338.65	349.938	361.227	372.515	383.803	395.092	406.38	417.668	428.957	440.245	451.533	462.822	474.11	485.398	496.687	507.975	519.263	530.567	541.855
KFL replicate 1	0.1497	0.1503	0.1529	0.1557	0.1594	0.1641	0.1695	0.1755	0.1814	0.1891	0.198	0.207	0.2193	0.2325	0.2482	0.2649	0.2831	0.3041	0.3283	0.357	0.3923	0.427	0.469	0.5177	0.5754	0.6374	0.7061	0.7795	0.8538	0.9312	1.0086	1.0754	1.135	1.1897	1.2372	1.2577	1.2851	1.3065	1.283	1.3476	1.4432	1.4386	1.4558	1.4812	1.4965	1.5129	1.5237	1.5245	1.5342
KFL replicate 2	0.1491	0.1508	0.1522	0.1551	0.1586	0.1626	0.1682	0.1724	0.1781	0.1851	0.1929	0.2012	0.2125	0.2246	0.2385	0.2532	0.2707	0.2888	0.3106	0.3359	0.3662	0.4011	0.439	0.4841	0.5387	0.5992	0.6651	0.7367	0.8114	0.8884	0.9637	1.0309	1.0921	1.1458	1.1912	1.2172	1.2474	1.2285	1.3343	1.3986	1.3997	1.4098	1.4217	1.4381	1.4544	1.4717	1.4841	1.4976	1.5138
KFL replicate 3	0.1502	0.152	0.1546	0.1579	0.1613	0.1652	0.1703	0.1758	0.1812	0.1879	0.1963	0.2051	0.2152	0.2291	0.2431	0.257	0.2747	0.2915	0.3121	0.338	0.3698	0.4033	0.4415	0.4894	0.5463	0.6077	0.6757	0.7492	0.8235	0.9051	0.9824	1.049	1.1087	1.1594	1.195	1.2113	1.201	1.2625	1.3851	1.3809	1.3954	1.4006	1.4199	1.4389	1.4556	1.4729	1.4844	1.4944	1.5102
K160A replicate 1	0.1468	0.1481	0.1501	0.1529	0.1563	0.16	0.1639	0.1688	0.1741	0.1809	0.1868	0.1956	0.2049	0.2162	0.2272	0.2394	0.2538	0.2688	0.2874	0.3083	0.333	0.361	0.3937	0.4303	0.4735	0.5264	0.5867	0.6499	0.7218	0.7987	0.8778	0.9585	1.035	1.1031	1.1629	1.2106	1.2422	1.2714	1.2951	1.3116	1.3824	1.4333	1.4661	1.4905	1.5135	1.5345	1.5506	1.5538	1.5728
K160A replicate 2	0.1495	0.1511	0.1529	0.1561	0.1595	0.1634	0.1676	0.1732	0.1792	0.1861	0.1939	0.2024	0.2117	0.2241	0.2373	0.2502	0.2674	0.2844	0.3032	0.3258	0.3561	0.386	0.4218	0.4632	0.5147	0.5714	0.6347	0.7042	0.7798	0.8573	0.9371	1.014	1.0797	1.1388	1.1925	1.2266	1.2571	1.2851	1.3042	1.3756	1.4412	1.4536	1.4774	1.5018	1.5199	1.5387	1.5536	1.5573	1.572
K160A replicate 3	0.1509	0.1519	0.1544	0.1577	0.1611	0.1663	0.1709	0.1759	0.1821	0.19	0.1988	0.2078	0.2174	0.2293	0.2423	0.2579	0.275	0.2945	0.3159	0.3398	0.371	0.4041	0.4402	0.4821	0.5326	0.5913	0.6548	0.7267	0.8041	0.883	0.964	1.043	1.112	1.1745	1.2253	1.2618	1.2939	1.325	1.3507	1.3958	1.4483	1.4646	1.484	1.5101	1.5307	1.5523	1.5683	1.5759	1.5958
F185A replicate 1	0.1487	0.1492	0.1524	0.156	0.1605	0.1657	0.1722	0.1788	0.1862	0.1943	0.2029	0.2134	0.2248	0.2375	0.251	0.2673	0.2872	0.3078	0.3304	0.3532	0.3822	0.412	0.443	0.4795	0.5218	0.5723	0.6261	0.6866	0.753	0.8233	0.8931	0.9625	1.0292	1.089	1.1375	1.1826	1.2116	1.2389	1.2657	1.2883	1.31	1.3254	1.3484	1.4341	1.4538	1.4433	1.4411	1.4364	1.4295
F185A replicate 2	0.1495	0.1508	0.1537	0.1587	0.1625	0.1677	0.174	0.181	0.1895	0.1986	0.2072	0.219	0.2297	0.2427	0.2593	0.2754	0.2945	0.3154	0.3399	0.3668	0.3939	0.4259	0.4613	0.5024	0.5508	0.6049	0.6653	0.7316	0.8009	0.8724	0.9442	1.0151	1.0766	1.1326	1.1777	1.2147	1.2426	1.2696	1.2934	1.313	1.3301	1.3616	1.4586	1.4533	1.4342	1.4285	1.421	1.4154	1.4227
F185A replicate 3	0.1467	0.1476	0.1505	0.1542	0.1583	0.1631	0.1684	0.1743	0.1811	0.1896	0.1975	0.2071	0.2169	0.2283	0.2409	0.2554	0.271	0.2888	0.3087	0.3296	0.3533	0.378	0.4055	0.4356	0.4727	0.5182	0.5716	0.6296	0.6951	0.7672	0.8381	0.9111	0.9827	1.047	1.1028	1.1548	1.1849	1.2101	1.2311	1.2542	1.2753	1.3006	1.3764	1.3869	1.3523	1.3126	1.3189	1.3322	1.3561
L189A replicate 1	0.1478	0.1478	0.1505	0.154	0.1584	0.1636	0.1692	0.1763	0.1843	0.1935	0.2041	0.2146	0.2276	0.2402	0.2562	0.2741	0.2937	0.3177	0.3429	0.3738	0.4081	0.4444	0.4891	0.5443	0.6069	0.6762	0.7541	0.8336	0.9123	0.9948	1.0665	1.1284	1.1839	1.2238	1.2516	1.2779	1.3042	1.3271	1.375	1.4474	1.4722	1.4939	1.516	1.5384	1.5604	1.579	1.5948	1.6072	1.6212
L189A replicate 2	0.1481	0.1485	0.1514	0.1547	0.1592	0.1645	0.1714	0.1784	0.1859	0.1954	0.2051	0.2166	0.2281	0.2449	0.2607	0.2798	0.3032	0.3255	0.3499	0.3802	0.4144	0.4536	0.4983	0.5541	0.6158	0.6865	0.7655	0.8439	0.9239	1.0062	1.0797	1.1413	1.1917	1.2295	1.252	1.2782	1.3044	1.3283	1.4199	1.4645	1.4751	1.4875	1.5032	1.5209	1.5289	1.523	1.5234	1.535	1.5274
L189A replicate 3	0.1496	0.1505	0.1551	0.1577	0.1627	0.1684	0.175	0.1829	0.1916	0.2015	0.2119	0.2243	0.2375	0.2536	0.269	0.2885	0.3093	0.3352	0.3631	0.3946	0.4278	0.4649	0.5114	0.5665	0.6307	0.7007	0.7797	0.8584	0.94	1.0241	1.0959	1.1522	1.2063	1.2486	1.2716	1.2991	1.3231	1.3966	1.4552	1.4551	1.4184	1.4136	1.4001	1.3968	1.4096	1.4367	1.457	1.4719	1.4884
ED Figure 4d
Time [min]	0	11.2883	22.5767	33.865	45.1533	56.4417	67.73	79.0183	90.3067	101.595	112.883	124.172	135.46	146.748	158.037	169.327	180.615	191.902	203.192	214.478	225.767	237.055	248.343	259.632	270.92	282.208	293.497	304.785	316.073	327.362	338.65	349.938	361.227	372.515	383.803	395.092	406.38	417.668	428.957	440.245	451.533	462.822	474.11	485.398	496.687	507.975	519.263	530.567	541.855
V79A replicate 1	0.1502	0.1511	0.1531	0.1556	0.1586	0.1622	0.165	0.1691	0.172	0.1752	0.1783	0.182	0.1853	0.1884	0.192	0.195	0.1982	0.2028	0.206	0.2106	0.2138	0.2179	0.2226	0.2262	0.2307	0.236	0.2414	0.2476	0.2535	0.26	0.2678	0.2761	0.2854	0.2963	0.3075	0.3202	0.3337	0.3515	0.3738	0.4006	0.4366	0.4795	0.5311	0.5937	0.6626	0.7417	0.8249	0.9062	0.9866
V79A replicate 2	0.1505	0.1524	0.1555	0.16	0.1659	0.1729	0.1815	0.1932	0.2057	0.2208	0.2376	0.2542	0.2787	0.303	0.3354	0.3701	0.4108	0.4599	0.5219	0.5937	0.6735	0.7584	0.8491	0.9356	1.0186	1.0904	1.1569	1.2143	1.2549	1.2901	1.3217	1.356	1.3846	1.4088	1.4342	1.4424	1.4986	1.5082	1.5269	1.5416	1.5592	1.5717	1.5867	1.5964	1.6021	1.6053	1.6114	1.6124	1.6242
V79A replicate 3	0.1501	0.151	0.1533	0.1562	0.1591	0.1628	0.1658	0.1691	0.1731	0.1767	0.1802	0.1835	0.1868	0.1903	0.1936	0.1976	0.2015	0.206	0.2106	0.2146	0.2178	0.2225	0.2276	0.232	0.2375	0.2434	0.2482	0.2553	0.2612	0.2688	0.2768	0.2863	0.295	0.3067	0.319	0.3321	0.3499	0.3692	0.3944	0.4245	0.4626	0.5088	0.5631	0.6261	0.6959	0.7727	0.8505	0.9294	1.0067
P192A replicate 1	0.1501	0.1518	0.1536	0.1558	0.1584	0.1612	0.1636	0.1665	0.1684	0.1711	0.1733	0.1752	0.1772	0.1793	0.1809	0.1833	0.1852	0.1875	0.1896	0.1921	0.1948	0.1976	0.1996	0.2019	0.2046	0.207	0.2107	0.2145	0.2195	0.2236	0.2283	0.2328	0.2393	0.2455	0.2525	0.26	0.2693	0.2773	0.2875	0.2993	0.3127	0.3313	0.3553	0.3855	0.4239	0.4713	0.5302	0.5991	0.6762
P192A replicate 2	0.1487	0.1505	0.1524	0.1546	0.1567	0.1597	0.1621	0.1646	0.1667	0.1691	0.1706	0.1726	0.1749	0.1769	0.179	0.1811	0.1825	0.1843	0.1862	0.1882	0.1909	0.1941	0.1955	0.198	0.2009	0.2044	0.2074	0.2105	0.213	0.2172	0.2215	0.2263	0.2312	0.2369	0.2432	0.251	0.2565	0.2662	0.2767	0.2859	0.2965	0.3096	0.3277	0.3485	0.3785	0.4165	0.4615	0.5174	0.5848
P192A replicate 3	0.1485	0.1505	0.1532	0.1564	0.1605	0.1652	0.1703	0.1765	0.1835	0.1911	0.1993	0.2088	0.2203	0.2313	0.2462	0.2596	0.277	0.2968	0.3182	0.3455	0.3782	0.4149	0.465	0.526	0.594	0.6714	0.7586	0.8471	0.9381	1.0205	1.098	1.162	1.2168	1.2526	1.2827	1.32	1.3564	1.3878	1.4132	1.4402	1.4864	1.4924	1.5123	1.5249	1.5401	1.5561	1.572	1.5798	1.5963
M194A replicate 1	0.1482	0.1495	0.1509	0.1533	0.156	0.1589	0.1614	0.1641	0.166	0.1683	0.1695	0.1717	0.174	0.1757	0.1776	0.1794	0.1805	0.1822	0.1843	0.1863	0.1894	0.1921	0.1947	0.1974	0.201	0.2046	0.2079	0.2118	0.2159	0.2211	0.2268	0.2323	0.2389	0.2454	0.2531	0.2624	0.2715	0.2842	0.2963	0.3124	0.3332	0.3622	0.3994	0.4453	0.5009	0.5698	0.6472	0.7363	0.8296
M194A replicate 2	0.1504	0.1525	0.1548	0.1573	0.1598	0.1631	0.1659	0.1672	0.1712	0.1732	0.1753	0.1771	0.1793	0.181	0.1828	0.1859	0.1863	0.1885	0.1902	0.1929	0.1957	0.1981	0.2009	0.2041	0.2079	0.2123	0.2155	0.2198	0.2233	0.2288	0.2343	0.2413	0.2484	0.254	0.2643	0.2731	0.2833	0.2974	0.3091	0.3283	0.3498	0.3804	0.4209	0.4699	0.5289	0.598	0.6765	0.7614	0.8529
M194A replicate 3	0.1484	0.1507	0.1519	0.155	0.157	0.1602	0.163	0.166	0.1686	0.1723	0.1734	0.1759	0.1775	0.1795	0.1817	0.1846	0.187	0.1888	0.1916	0.194	0.1962	0.1998	0.2022	0.2053	0.2088	0.2128	0.2173	0.221	0.2263	0.2306	0.2362	0.2416	0.2491	0.2564	0.2633	0.2729	0.2823	0.2932	0.3048	0.3177	0.3343	0.3555	0.3842	0.4195	0.4608	0.5135	0.5745	0.6446	0.7243
ED Figure 4e
Time [min]	0	11.2883	22.5767	33.865	45.1533	56.4417	67.73	79.0183	90.3067	101.595	112.883	124.172	135.46	146.748	158.037	169.327	180.615	191.902	203.192	214.478	225.767	237.055	248.343	259.632	270.92	282.208	293.497	304.785	316.073	327.362	338.65	349.938	361.227	372.515	383.803	395.092	406.38	417.668	428.957	440.245	451.533	462.822	474.11	485.398	496.687	507.975	519.263	530.567	541.855
WT replicate 1	0.1521	0.1532	0.156	0.1589	0.1623	0.1656	0.168	0.1707	0.1733	0.1756	0.1777	0.18	0.1821	0.1842	0.1851	0.1878	0.1899	0.1924	0.1951	0.197	0.1995	0.2019	0.205	0.2075	0.2108	0.2145	0.2183	0.2223	0.2273	0.2318	0.2374	0.2445	0.2505	0.2579	0.2672	0.2767	0.2869	0.2994	0.3142	0.3331	0.3585	0.3945	0.4318	0.4834	0.5467	0.6152	0.6862	0.7539	0.8114
WT replicate 2	0.1518	0.1529	0.156	0.1597	0.1621	0.1653	0.1683	0.171	0.1737	0.1757	0.1784	0.1814	0.1826	0.185	0.1867	0.1889	0.1919	0.1937	0.1959	0.1995	0.2018	0.2039	0.2081	0.2117	0.2142	0.2187	0.2225	0.2262	0.2313	0.2369	0.2426	0.2493	0.2574	0.2656	0.2742	0.2843	0.298	0.3125	0.3261	0.3456	0.3724	0.4079	0.4377	0.4965	0.5473	0.6105	0.6881	0.7804	0.8771
WT replicate 3	0.1511	0.1525	0.1552	0.1581	0.161	0.1638	0.1663	0.1688	0.1713	0.1735	0.1754	0.1776	0.1793	0.181	0.183	0.1852	0.1868	0.1895	0.1914	0.194	0.1966	0.1988	0.202	0.2046	0.2084	0.2122	0.2161	0.2206	0.2251	0.2299	0.2361	0.2421	0.249	0.2567	0.265	0.2747	0.2854	0.297	0.3124	0.3308	0.3577	0.3924	0.4331	0.4853	0.55	0.6235	0.7084	0.7971	0.888
Dspc replicate 1	0.1503	0.1516	0.1547	0.1578	0.1622	0.1669	0.1734	0.1803	0.1898	0.2002	0.2119	0.2236	0.2381	0.254	0.2716	0.293	0.3173	0.3458	0.3737	0.4077	0.443	0.4823	0.53	0.5881	0.6516	0.7194	0.7948	0.8712	0.9475	1.021	1.0828	1.1388	1.1857	1.2208	1.2482	1.2727	1.2847	1.2922	1.3454	1.4502	1.4843	1.5051	1.524	1.5365	1.5506	1.564	1.5746	1.5753	1.5894
Dspc replicate 2	0.151	0.1532	0.1561	0.1599	0.1651	0.1707	0.1774	0.1857	0.1954	0.2061	0.2181	0.233	0.2493	0.2664	0.2877	0.3128	0.3361	0.3641	0.3965	0.4314	0.4707	0.5148	0.5677	0.6278	0.6946	0.766	0.8383	0.9099	0.9757	1.0382	1.0919	1.1436	1.1852	1.2046	1.2285	1.2492	1.2323	1.3724	1.4688	1.4855	1.5015	1.5141	1.5287	1.5438	1.5569	1.5685	1.5765	1.5817	1.5941
Dspc replicate 3	0.1458	0.1471	0.1496	0.1523	0.1564	0.1608	0.1665	0.1736	0.1821	0.1912	0.2023	0.2149	0.2289	0.2456	0.2671	0.2886	0.3133	0.339	0.3657	0.3931	0.423	0.4557	0.4922	0.5332	0.5817	0.6344	0.6927	0.7558	0.8225	0.8892	0.9592	1.0191	1.0775	1.1329	1.1821	1.2239	1.2525	1.2759	1.2962	1.3141	1.3351	1.3897	1.4617	1.5331	1.5477	1.5299	1.5096	1.5022	1.5092
VPM replicate 1	0.1495	0.1506	0.1525	0.1555	0.1591	0.1631	0.1668	0.1718	0.1778	0.1838	0.1899	0.1975	0.2054	0.2128	0.2224	0.2327	0.2444	0.2586	0.2733	0.2894	0.3079	0.3281	0.3507	0.376	0.403	0.4337	0.4689	0.5106	0.5607	0.6149	0.6759	0.7443	0.8148	0.8876	0.959	1.0289	1.0934	1.153	1.2099	1.2545	1.2857	1.3124	1.3361	1.3566	1.3739	1.4022	1.4268	1.448	1.4809
VPM replicate 2	0.1507	0.1529	0.1541	0.1574	0.1615	0.1649	0.1685	0.1744	0.1769	0.1825	0.1878	0.1947	0.2027	0.2109	0.22	0.2297	0.2398	0.2501	0.2628	0.2779	0.2949	0.3127	0.3327	0.3553	0.3805	0.4105	0.4451	0.4859	0.5314	0.5879	0.6496	0.7187	0.7916	0.8683	0.9423	1.0152	1.0809	1.1447	1.2021	1.2384	1.2717	1.299	1.3245	1.3476	1.3746	1.4408	1.4597	1.4716	1.4949
VPM replicate 3	0.1497	0.1515	0.1537	0.1568	0.1605	0.1646	0.169	0.1741	0.1797	0.1865	0.1931	0.2004	0.2076	0.2167	0.2267	0.2375	0.2497	0.2631	0.2771	0.2941	0.3135	0.333	0.3555	0.3801	0.4072	0.4374	0.4735	0.5143	0.5627	0.6164	0.6759	0.7429	0.8119	0.8846	0.9555	1.0245	1.0887	1.1491	1.2061	1.2451	1.2785	1.3044	1.3259	1.345	1.3632	1.3865	1.4274	1.4544	1.4798
[truncated: 56 more columns]
