# Supplementary material for: The CRISPR effector Cam1 mediates membrane depolarization for phage defence
Source: Nature. 2024 Jan 10;625(7996):797–804. doi: 10.1038/s41586-023-06902-y (PMC10808066; doi:10.1038/s41586-023-06902-y)
Supplement: Supplementary file 31 — Source Data Extended Data Fig. 7 [file 41586_2023_6902_MOESM31_ESM.xlsx]

## Sheet: Sheet1
ED Figure 7a
	Replicate 1	Replicate 2	Replicate 3
Dspc -	0.411662	0.499373	0.499934
Dspc + aTc	0.628676	0.552422	0.493918
Dspc + CCCP	0.00627019	0.00622129	0.00607451
Csm6 -	0.396619	0.488986	0.398045
Csm6 + aTc	0.955652	0.801073	0.883134
Csm6 + CCCP	0.00686129	0.00652477	0.00626342
Card1 -	0.256712	0.221401	0.211761
Card1 + aTc	0.674163	0.584651	0.598101
Card1 + CCCP	0.00932658	0.00871567	0.00743185
