# Supplementary material for: The CRISPR effector Cam1 mediates membrane depolarization for phage defence
Source: Nature. 2024 Jan 10;625(7996):797–804. doi: 10.1038/s41586-023-06902-y (PMC10808066; doi:10.1038/s41586-023-06902-y)
Supplement: Supplementary file 32 — Source Data Extended Data Fig. 8 [file 41586_2023_6902_MOESM32_ESM.xlsx]

## Sheet: Sheet1
ED Figure 8a
Effector	csx1/csm6	card1/can2	csx16	RT	csx3	casR	csx21	abiEii	DEDDh	WYL
% occurance	75	52.7778	38.8889	33.333	25	22.2222	13.8889	11.1111	8.333	5.55556
ED Figure 8b
Time [min]	0	10.6917	21.3833	32.075	42.7667	53.4583	64.15	74.8417	85.5333	96.225	106.917	117.608	128.3	138.992	149.685	160.377	171.068	181.76	192.452	203.143	213.835	224.527	235.218	245.91	256.602	267.293	277.985	288.677	299.368	310.06	320.752	331.443	342.135	352.827	363.518	374.21	384.903	395.595	406.287	416.978	427.67	438.362	449.053	459.745	470.437	481.128	491.82	502.512	513.203
N. halophilus replicate 1	0.1565	0.1579	0.1606	0.1644	0.1683	0.1724	0.1767	0.1808	0.1846	0.1883	0.1926	0.1963	0.2001	0.2045	0.2086	0.2126	0.2169	0.2211	0.2254	0.231	0.2348	0.2401	0.2472	0.2526	0.258	0.2646	0.2713	0.2815	0.2891	0.3007	0.3103	0.3276	0.3409	0.3569	0.3821	0.4064	0.4412	0.4836	0.5335	0.5947	0.6614	0.7386	0.8228	0.9079	0.9987	1.0785	1.1498	1.2065	1.2512
N. halophilus replicate 2	0.1568	0.1595	0.1624	0.1643	0.1672	0.1716	0.1766	0.18	0.183	0.1873	0.1917	0.196	0.1988	0.203	0.2068	0.2114	0.2145	0.2185	0.2228	0.2299	0.2328	0.2386	0.2448	0.2504	0.256	0.2633	0.2716	0.2793	0.2936	0.304	0.3171	0.339	0.3556	0.3714	0.394	0.422	0.4569	0.5036	0.5535	0.6095	0.6804	0.7552	0.8344	0.9168	0.9977	1.0714	1.1328	1.189	1.2388
N. halophilus replicate 3	0.158	0.1587	0.1614	0.1659	0.17	0.1747	0.1793	0.1834	0.1878	0.1922	0.197	0.201	0.2054	0.2096	0.2138	0.2191	0.223	0.2289	0.2316	0.2362	0.2426	0.2473	0.2529	0.2598	0.2666	0.2738	0.2803	0.2894	0.2985	0.3095	0.3206	0.335	0.3503	0.3767	0.4009	0.4383	0.4756	0.5222	0.5824	0.65	0.7125	0.7966	0.8757	0.9525	1.0336	1.112	1.1773	1.2338	1.2756
N. halophilus replicate 4	0.1582	0.1589	0.1616	0.1654	0.1699	0.1751	0.1798	0.1845	0.1885	0.1927	0.1965	0.2008	0.2046	0.208	0.2124	0.2168	0.2202	0.2244	0.2289	0.2341	0.2384	0.2444	0.2488	0.2558	0.2621	0.2667	0.2745	0.282	0.292	0.3044	0.3164	0.327	0.3413	0.3535	0.3661	0.3835	0.4039	0.4334	0.4707	0.517	0.5723	0.6347	0.7134	0.7951	0.8873	0.9761	1.0628	1.1423	1.2032
Dspc replicate 1	0.1571	0.1588	0.1626	0.1663	0.1723	0.1798	0.1884	0.1992	0.2106	0.2243	0.2398	0.2563	0.2755	0.2984	0.3241	0.3519	0.3886	0.4269	0.4686	0.5215	0.5841	0.6567	0.7218	0.7921	0.8589	0.923	0.9907	1.0495	1.1193	1.1676	1.2172	1.2067	1.1941	1.2293	1.2638	1.3818	1.426	1.4532	1.4755	1.4954	1.5135	1.5285	1.5435	1.562	1.5772	1.5874	1.5989	1.6086	1.6172
Dspc replicate 2	0.1574	0.1605	0.1636	0.1686	0.1742	0.182	0.192	0.2032	0.216	0.231	0.2463	0.2633	0.2847	0.3079	0.3373	0.3688	0.4055	0.4464	0.4849	0.5253	0.5777	0.6363	0.6928	0.769	0.8446	0.9197	0.9889	1.053	1.1166	1.1718	1.2233	1.2625	1.2852	1.303	1.3249	1.3523	1.3782	1.457	1.4816	1.5045	1.5202	1.5351	1.5506	1.5667	1.5835	1.5969	1.6094	1.6196	1.6284
Dspc replicate 3	0.1603	0.1617	0.1643	0.1705	0.1744	0.182	0.1921	0.202	0.2152	0.2304	0.2466	0.2647	0.286	0.31	0.3378	0.3707	0.408	0.4517	0.5014	0.5553	0.6118	0.6684	0.7322	0.809	0.8826	0.9577	1.0318	1.0982	1.1515	1.205	1.2484	1.2835	1.309	1.329	1.3453	1.3805	1.4361	1.472	1.4909	1.5089	1.5275	1.5403	1.5544	1.5709	1.5877	1.6011	1.6139	1.6234	1.6293
Dspc replicate 4	0.1581	0.1598	0.1634	0.1687	0.174	0.1821	0.1913	0.2025	0.2151	0.23	0.2458	0.2641	0.2853	0.3116	0.341	0.3728	0.4067	0.4436	0.4912	0.5433	0.6081	0.6769	0.7412	0.8059	0.8753	0.947	1.0239	1.0983	1.1652	1.2272	1.269	1.3065	1.3309	1.341	1.3739	1.4198	1.4585	1.4806	1.5006	1.5211	1.5358	1.5519	1.5677	1.5839	1.599	1.6104	1.6156	1.6208	1.6276
gammaproteobacterium 1 replicate 1	0.1589	0.1602	0.1634	0.1676	0.1723	0.177	0.1823	0.1878	0.1933	0.1982	0.2047	0.2097	0.2145	0.2207	0.2263	0.2312	0.2354	0.2417	0.2461	0.2527	0.2585	0.2655	0.2735	0.2797	0.2862	0.2956	0.3049	0.317	0.3266	0.3394	0.3553	0.3784	0.4105	0.4453	0.4896	0.5393	0.6107	0.6822	0.7653	0.8531	0.9154	0.9931	1.0768	1.1595	1.2246	1.2799	1.3223	1.3461	1.3697
gammaproteobacterium 1 replicate 2	0.1604	0.1622	0.1664	0.171	0.1756	0.1816	0.1878	0.1937	0.2001	0.2062	0.2125	0.2185	0.2243	0.2298	0.2335	0.2404	0.2441	0.2494	0.254	0.2603	0.2658	0.2715	0.2787	0.2869	0.2979	0.3058	0.3127	0.3227	0.3339	0.348	0.3702	0.3974	0.4298	0.4646	0.5024	0.5234	0.5702	0.6316	0.7072	0.7913	0.8733	0.9544	1.0373	1.1211	1.189	1.2441	1.279	1.3039	1.331
gammaproteobacterium 1 replicate 3	0.1599	0.1604	0.1638	0.1699	0.1732	0.1757	0.1818	0.1872	0.1918	0.1981	0.2026	0.2093	0.2133	0.2175	0.2181	0.2251	0.2335	0.2364	0.2378	0.247	0.25	0.2582	0.2659	0.2729	0.2793	0.2906	0.3063	0.3138	0.3265	0.3427	0.3578	0.374	0.3906	0.4185	0.4603	0.5053	0.5614	0.6239	0.704	0.7902	0.8793	0.9601	1.0446	1.119	1.178	1.2307	1.2687	1.2932	1.3242
gammaproteobacterium 1 replicate 4	0.1578	0.1584	0.1617	0.1656	0.1716	0.1764	0.1818	0.188	0.1945	0.2007	0.2068	0.2132	0.2175	0.2231	0.2289	0.2347	0.2397	0.246	0.2505	0.2591	0.2673	0.2732	0.2851	0.2947	0.3008	0.3069	0.3201	0.3307	0.3439	0.3651	0.3828	0.414	0.4418	0.4827	0.5311	0.5867	0.631	0.6992	0.7667	0.8372	0.9106	0.9935	1.0836	1.156	1.2139	1.2597	1.2865	1.3153	1.3422
M. vadi replicate 1	0.1593	0.1605	0.164	0.1678	0.1715	0.1747	0.178	0.181	0.1836	0.1864	0.1897	0.1921	0.1951	0.1976	0.1984	0.2012	0.2049	0.207	0.2092	0.2129	0.2158	0.2189	0.2221	0.2269	0.2329	0.233	0.2374	0.2415	0.2471	0.2526	0.258	0.2639	0.2704	0.277	0.2849	0.2962	0.3056	0.3169	0.3344	0.348	0.3687	0.4086	0.4542	0.5005	0.5601	0.622	0.7097	0.8021	0.8909
M. vadi replicate 2	0.1584	0.1598	0.1631	0.1671	0.1704	0.1739	0.1777	0.1813	0.1836	0.1878	0.1904	0.1937	0.1967	0.1991	0.2031	0.2067	0.208	0.2106	0.2139	0.2183	0.2233	0.2272	0.2304	0.2371	0.2421	0.2525	0.2617	0.271	0.2726	0.2666	0.2732	0.2803	0.2874	0.2941	0.302	0.312	0.3247	0.339	0.3596	0.39	0.4232	0.4703	0.517	0.562	0.6215	0.688	0.7752	0.8466	0.9341
M. vadi replicate 3	0.159	0.1596	0.1631	0.1668	0.1712	0.1755	0.1797	0.1842	0.1886	0.1926	0.1975	0.201	0.2046	0.2082	0.2123	0.2166	0.2206	0.224	0.2281	0.2338	0.2383	0.243	0.2483	0.2539	0.2608	0.2655	0.2726	0.2794	0.2889	0.2965	0.3058	0.3135	0.3241	0.3367	0.3559	0.3828	0.4115	0.4503	0.4919	0.5292	0.5782	0.6482	0.7256	0.8135	0.8998	0.9853	1.0618	1.1268	1.1796
M. vadi replicate 4	0.1597	0.1622	0.1653	0.1688	0.173	0.1758	0.1793	0.1832	0.1869	0.1911	0.1942	0.1972	0.1995	0.2029	0.2067	0.2083	0.2112	0.2141	0.2185	0.2218	0.2261	0.229	0.2318	0.2364	0.2402	0.2452	0.2504	0.2552	0.262	0.2688	0.2749	0.2823	0.2898	0.2969	0.3107	0.3214	0.3394	0.3585	0.3879	0.4187	0.4588	0.508	0.5583	0.6136	0.6809	0.7569	0.8374	0.9172	0.9973
gammaproteobacterium 2 replicate 1	0.1581	0.1601	0.1632	0.1673	0.1728	0.1789	0.1857	0.194	0.2024	0.2122	0.2229	0.234	0.2466	0.2612	0.2778	0.2972	0.3181	0.3417	0.3674	0.4002	0.4359	0.4759	0.524	0.5801	0.6414	0.7124	0.7895	0.8662	0.9438	1.0165	1.0865	1.145	1.1961	1.2378	1.2624	1.2862	1.3112	1.3345	1.3569	1.3754	1.3925	1.4113	1.4286	1.4681	1.5076	1.5211	1.5336	1.5425	1.5499
gammaproteobacterium 2 replicate 2	0.1592	0.1606	0.1641	0.1683	0.1739	0.1807	0.1876	0.196	0.2044	0.2141	0.2257	0.239	0.2524	0.2687	0.2848	0.3064	0.3314	0.3571	0.3851	0.4198	0.453	0.4937	0.5412	0.5963	0.6554	0.7254	0.8023	0.878	0.9555	1.0277	1.0959	1.1541	1.204	1.2445	1.2713	1.2966	1.3218	1.3459	1.3673	1.3864	1.4	1.4155	1.4298	1.4472	1.4646	1.484	1.5054	1.5189	1.5291
gammaproteobacterium 2 replicate 3	0.1597	0.1608	0.1646	0.1691	0.1745	0.1812	0.1886	0.1965	0.2054	0.2154	0.227	0.2384	0.2523	0.2681	0.2849	0.3053	0.3273	0.3508	0.3791	0.414	0.4486	0.491	0.5374	0.5948	0.6556	0.7266	0.8029	0.8786	0.9593	1.0358	1.1033	1.1613	1.2094	1.2496	1.2766	1.3036	1.3299	1.3557	1.3781	1.3972	1.4129	1.4276	1.444	1.4636	1.4878	1.5059	1.519	1.5309	1.542
gammaproteobacterium 2 replicate 4	0.159	0.1614	0.1641	0.1686	0.1743	0.1812	0.1881	0.1958	0.2045	0.2153	0.2267	0.239	0.2514	0.2676	0.2853	0.3069	0.329	0.354	0.3785	0.4118	0.4495	0.4893	0.5363	0.5911	0.6528	0.7253	0.8009	0.8771	0.9543	1.0289	1.0956	1.1492	1.1973	1.2367	1.2623	1.2905	1.319	1.3451	1.3661	1.3859	1.4039	1.4196	1.436	1.4609	1.4795	1.4976	1.5087	1.5242	1.5334
M. marinum replicate 1	0.1592	0.1605	0.1649	0.1688	0.1745	0.1808	0.1873	0.1945	0.2034	0.213	0.2231	0.2341	0.2468	0.2605	0.2763	0.2935	0.3123	0.3334	0.3559	0.3837	0.4131	0.4485	0.4921	0.5437	0.5965	0.6512	0.726	0.8093	0.8938	0.9781	1.0474	1.1004	1.15	1.192	1.2067	1.2337	1.262	1.2887	1.3244	1.3634	1.398	1.4127	1.4124	1.4109	1.4196	1.4322	1.4447	1.4572	1.4652
M. marinum replicate 2	0.1589	0.1603	0.1664	0.1695	0.1749	0.1815	0.1867	0.195	0.2019	0.2118	0.2236	0.2344	0.2455	0.2598	0.2734	0.2903	0.3119	0.3335	0.3577	0.3892	0.4205	0.4552	0.4965	0.5443	0.5948	0.6741	0.7558	0.8469	0.9304	1.0004	1.0686	1.1207	1.1692	1.1972	1.2238	1.2544	1.2826	1.3124	1.344	1.3732	1.3994	1.4122	1.4016	1.3767	1.3908	1.4064	1.4209	1.434	1.4523
M. marinum replicate 3	0.1585	0.1594	0.1627	0.1672	0.1728	0.1791	0.1858	0.1936	0.2027	0.2127	0.2242	0.2362	0.2487	0.2639	0.2813	0.3003	0.3219	0.3452	0.3731	0.4062	0.4425	0.483	0.534	0.5917	0.6496	0.7107	0.7705	0.8432	0.915	0.9844	1.0439	1.0998	1.1477	1.1877	1.2083	1.2327	1.2576	1.2851	1.3069	1.242	1.3818	1.4003	1.4437	1.4681	1.4533	1.4453	1.4324	1.4171	1.4199
M. marinum replicate 4	0.1595	0.1618	0.1651	0.1716	0.1764	0.1832	0.191	0.2011	0.2116	0.2225	0.2367	0.2489	0.265	0.2813	0.3033	0.3271	0.352	0.3797	0.4104	0.4431	0.4784	0.5155	0.5585	0.6109	0.673	0.7452	0.8235	0.8992	0.9685	1.0355	1.0964	1.1452	1.1871	1.2121	1.2335	1.2593	1.2811	1.3063	1.3003	1.2438	1.3844	1.4219	1.4768	1.4898	1.4766	1.4709	1.4551	1.4487	1.4501
ED Figure 8i
Time [min]	0	10.5883	21.1767	31.765	42.3533	52.94	63.5283	74.1167	84.705	95.2933	105.882	116.47	127.058	137.645	148.233	158.822	169.41	179.998	190.587	201.175	211.763	222.352	232.938	243.527	254.115	264.703	275.292	285.88	296.468	307.057	317.645	328.232	338.82	349.408	360.012	370.6	381.188	391.777	402.365	412.953	423.54	434.128	444.717	455.305	465.893	476.482	487.07	497.658	508.247
Dspc replicate 1	0.1659	0.1677	0.171	0.1748	0.1803	0.1865	0.1929	0.2022	0.2129	0.2239	0.2367	0.2514	0.2656	0.2847	0.3053	0.3277	0.3531	0.3841	0.4179	0.4573	0.5066	0.5582	0.6199	0.6855	0.7578	0.8341	0.9089	0.9821	1.0513	1.1221	1.1778	1.214	1.2488	1.2701	1.2746	1.3175	1.3576	1.3669	1.4093	1.4524	1.4834	1.4992	1.5301	1.5515	1.5637	1.5816	1.6021	1.6083	1.6193
Dspc replicate 2	0.167	0.17	0.1726	0.1764	0.1823	0.1883	0.1949	0.2047	0.2155	0.2251	0.2402	0.2546	0.27	0.2897	0.3123	0.3345	0.3624	0.3941	0.4318	0.4779	0.527	0.581	0.6379	0.6997	0.7719	0.8488	0.9269	1.0025	1.0686	1.1303	1.1842	1.2221	1.2516	1.2691	1.2768	1.3164	1.3588	1.382	1.4173	1.4632	1.4894	1.5062	1.5326	1.5563	1.5709	1.585	1.6024	1.6136	1.6243
Dspc replicate 3	0.1702	0.1734	0.1778	0.1828	0.1896	0.1979	0.2079	0.2202	0.2336	0.2483	0.2658	0.2855	0.3088	0.3368	0.3649	0.3995	0.4371	0.4812	0.5309	0.5921	0.6577	0.7233	0.8022	0.8848	0.9637	1.0455	1.1226	1.1878	1.25	1.2965	1.3302	1.3512	1.3664	1.3851	1.3874	1.4045	1.4411	1.4615	1.4915	1.521	1.5408	1.5563	1.5782	1.5974	1.6085	1.6188	1.6322	1.6386	1.6466
MvCam1 replicate 1	0.1666	0.1675	0.1713	0.1748	0.1782	0.181	0.1833	0.1856	0.1883	0.19	0.1918	0.194	0.1952	0.1974	0.1993	0.2006	0.2029	0.2047	0.2067	0.2088	0.2115	0.2131	0.2159	0.2189	0.221	0.2237	0.2271	0.2296	0.2332	0.238	0.2428	0.2451	0.2511	0.2565	0.2603	0.2667	0.2743	0.281	0.289	0.2983	0.3098	0.3231	0.3399	0.3638	0.3982	0.4422	0.4889	0.5381	0.6012
MvCam1 replicate 2	0.165	0.1668	0.1712	0.1751	0.1787	0.1816	0.1842	0.1872	0.1899	0.1924	0.1951	0.1977	0.1999	0.2037	0.2062	0.209	0.212	0.2149	0.2186	0.2229	0.2269	0.2292	0.2345	0.2401	0.245	0.2524	0.2586	0.2668	0.274	0.2834	0.2937	0.303	0.3166	0.3318	0.3505	0.3802	0.416	0.4559	0.5053	0.5652	0.6345	0.7101	0.7922	0.8668	0.9461	1.0187	1.0759	1.1317	1.1792
MvCam1 replicate 3	0.1667	0.1688	0.1735	0.1771	0.1809	0.184	0.1864	0.1897	0.1926	0.1958	0.1986	0.2011	0.2038	0.2072	0.2107	0.2135	0.2167	0.22	0.2237	0.228	0.2322	0.2368	0.2419	0.2482	0.254	0.264	0.2724	0.2769	0.287	0.2992	0.3119	0.3222	0.3374	0.3628	0.3868	0.4262	0.4697	0.5222	0.5891	0.6576	0.736	0.8184	0.8992	0.9735	1.0446	1.1034	1.152	1.1862	1.209
MvCam1, 6xHis replicate 1	0.1676	0.1692	0.1725	0.1762	0.179	0.1819	0.1845	0.1866	0.1891	0.1911	0.1933	0.1953	0.1965	0.1996	0.2013	0.2018	0.2043	0.2056	0.2069	0.2092	0.2104	0.2117	0.2138	0.2155	0.218	0.2216	0.2238	0.2252	0.2277	0.2308	0.2345	0.237	0.2411	0.246	0.2488	0.2545	0.26	0.2628	0.2687	0.2752	0.282	0.2863	0.2953	0.3041	0.3134	0.3274	0.3457	0.3706	0.403
MvCam1, 6xHis replicate 2	0.1676	0.1703	0.1737	0.1767	0.1809	0.1833	0.1856	0.1886	0.1911	0.1927	0.1949	0.197	0.1991	0.2017	0.204	0.2053	0.2065	0.2077	0.2094	0.2124	0.2138	0.2158	0.2181	0.221	0.2246	0.2255	0.229	0.2309	0.2347	0.2399	0.245	0.2474	0.2521	0.2563	0.258	0.2643	0.2708	0.2765	0.2827	0.2892	0.2986	0.3079	0.3174	0.3323	0.352	0.3754	0.4089	0.4554	0.5104
MvCam1, 6xHis replicate 3	0.167	0.1688	0.1727	0.1761	0.1794	0.1825	0.1847	0.1877	0.1905	0.1923	0.1948	0.1975	0.1989	0.2013	0.2036	0.2048	0.207	0.2095	0.211	0.2146	0.2168	0.2168	0.2212	0.2244	0.2242	0.2257	0.2283	0.2294	0.2328	0.2365	0.2401	0.2423	0.2479	0.2523	0.2534	0.26	0.2666	0.2718	0.2756	0.2834	0.2904	0.2963	0.3062	0.317	0.3293	0.3449	0.3681	0.3982	0.4341
gpCam1 replicate 1	0.1671	0.1682	0.1714	0.1759	0.1807	0.1857	0.1907	0.1954	0.2011	0.2058	0.2114	0.2168	0.2221	0.2281	0.2342	0.238	0.2437	0.2498	0.2548	0.26	0.2665	0.2723	0.2788	0.2876	0.2941	0.3028	0.3117	0.321	0.3314	0.3443	0.3578	0.3717	0.396	0.4191	0.4508	0.4954	0.5447	0.5994	0.6639	0.7348	0.8216	0.8889	0.9735	1.0642	1.1451	1.2147	1.2691	1.3057	1.3275
gpCam1 replicate 2	0.1668	0.169	0.1723	0.1767	0.1811	0.1865	0.1915	0.1967	0.2026	0.2088	0.2135	0.2195	0.2247	0.2318	0.2369	0.243	0.2492	0.2548	0.2606	0.2686	0.2719	0.2777	0.2853	0.2944	0.3012	0.3119	0.3219	0.328	0.3427	0.357	0.3745	0.3891	0.4163	0.4435	0.476	0.5261	0.5825	0.6451	0.7105	0.7897	0.8836	0.9643	1.0509	1.1335	1.1969	1.2455	1.2926	1.3298	1.3496
gpCam1 replicate 3	0.1671	0.169	0.1722	0.1772	0.1822	0.187	0.1917	0.1969	0.2026	0.2076	0.2117	0.2168	0.2257	0.2287	0.2354	0.2439	0.2483	0.2561	0.2589	0.2652	0.2719	0.2782	0.2861	0.2941	0.3032	0.3102	0.3209	0.3298	0.3417	0.356	0.3744	0.3898	0.4164	0.4477	0.4856	0.5383	0.5897	0.6591	0.7358	0.8151	0.8923	0.9674	1.0479	1.116	1.1793	1.2385	1.2909	1.3272	1.3559
gpCam1, 6xHis replicate 1	0.1703	0.1716	0.1747	0.1779	0.182	0.1864	0.1896	0.1934	0.1977	0.2004	0.2043	0.2075	0.2105	0.2146	0.2183	0.2209	0.2246	0.2274	0.2298	0.2336	0.2376	0.2393	0.244	0.2496	0.2532	0.2598	0.2659	0.2691	0.2772	0.2852	0.2934	0.2995	0.311	0.3228	0.3328	0.351	0.3711	0.3937	0.4286	0.4764	0.5136	0.5608	0.6348	0.7079	0.8113	0.9037	1.0022	1.0888	1.1669
gpCam1, 6xHis replicate 2	0.1658	0.1689	0.1717	0.1747	0.1793	0.183	0.1858	0.1912	0.1948	0.1977	0.2011	0.2048	0.2076	0.2114	0.2152	0.2174	0.2209	0.2243	0.2283	0.2308	0.2362	0.2374	0.2428	0.2511	0.2527	0.2581	0.2635	0.2677	0.2765	0.2842	0.2933	0.3008	0.3112	0.3236	0.3333	0.3488	0.3692	0.3905	0.4207	0.4607	0.5142	0.5839	0.6581	0.7288	0.8133	0.8988	0.9883	1.0906	1.1681
gpCam1, 6xHis replicate 3	0.1708	0.1724	0.177	0.1795	0.1842	0.19	0.1925	0.1967	0.2017	0.2041	0.2089	0.2128	0.2159	0.2195	0.2235	0.2268	0.2304	0.2334	0.2357	0.2399	0.2436	0.245	0.2498	0.2543	0.2576	0.2636	0.2691	0.272	0.2795	0.2866	0.2937	0.2995	0.3098	0.3208	0.3298	0.3437	0.3584	0.3754	0.3999	0.4313	0.4718	0.5244	0.5926	0.6459	0.7268	0.8255	0.9214	1.0137	1.1056
ED Figure 8l
Time [min]	0	10.69	21.38	32.07	42.775	53.4667	64.1567	74.8467	85.5367	96.2267	106.917	117.607	128.297	138.987	149.677	160.367	171.057	181.747	192.437	203.128	213.818	224.508	235.198	245.888	256.578	267.268	277.958	288.648	299.338	310.028	320.718	331.408	342.098	352.788	363.478	374.168	384.858	395.55	406.24	416.93	427.62	438.31	449	459.69	470.38	481.07	491.76	502.45	513.14
MvCam1 replicate 1	0.1661	0.1679	0.1721	0.1763	0.1804	0.1843	0.1881	0.1912	0.1949	0.1976	0.2013	0.2048	0.208	0.211	0.214	0.2167	0.2203	0.2239	0.2265	0.2306	0.2333	0.2396	0.2446	0.2502	0.2561	0.2636	0.2707	0.2778	0.2878	0.2989	0.3105	0.3259	0.3475	0.3624	0.3875	0.4077	0.436	0.481	0.536	0.6075	0.6883	0.7804	0.8765	0.9631	1.0421	1.1247	1.194	1.2513	1.2974
MvCam1 replicate 2	0.1654	0.1678	0.172	0.1759	0.1799	0.1841	0.1876	0.1906	0.1943	0.1973	0.2005	0.2037	0.2065	0.2102	0.2136	0.2165	0.219	0.223	0.226	0.2298	0.2319	0.2382	0.2425	0.2484	0.2531	0.2589	0.2672	0.2743	0.2808	0.2944	0.3013	0.3154	0.3288	0.35	0.3785	0.412	0.4622	0.5097	0.5609	0.6286	0.7014	0.7821	0.8684	0.9529	1.0379	1.1181	1.181	1.2333	1.2648
MvCam1 replicate 3	0.1679	0.1705	0.1758	0.1804	0.1833	0.1873	0.1913	0.1939	0.1979	0.2014	0.205	0.2085	0.2109	0.2148	0.2187	0.2242	0.2319	0.237	0.2372	0.2462	0.2409	0.2517	0.2528	0.2655	0.2716	0.2753	0.2788	0.2867	0.2995	0.3156	0.3234	0.3493	0.3743	0.4052	0.4379	0.4466	0.4853	0.5398	0.6038	0.6733	0.7558	0.8416	0.9375	1.0194	1.1015	1.1681	1.2327	1.2848	1.3161
Dspc replicate 1	0.1624	0.165	0.17	0.1753	0.1807	0.19	0.1989	0.2083	0.2209	0.2355	0.2506	0.2681	0.2859	0.308	0.3329	0.3581	0.3886	0.4235	0.4609	0.5075	0.5613	0.6262	0.6933	0.7671	0.8401	0.9159	0.9841	1.0473	1.11	1.1706	1.2091	1.2387	1.2611	1.2749	1.2824	1.2507	1.2619	1.3578	1.4137	1.4767	1.5013	1.5195	1.537	1.5493	1.5581	1.5797	1.5883	1.602	1.609
Dspc replicate 2	0.1638	0.1685	0.1726	0.1777	0.1813	0.1897	0.1977	0.2102	0.2214	0.2344	0.252	0.2677	0.2835	0.3049	0.3314	0.3553	0.3864	0.4252	0.4645	0.5102	0.5592	0.6184	0.6785	0.7472	0.8194	0.8894	0.9625	1.0308	1.094	1.149	1.1879	1.212	1.2181	1.2165	1.249	1.2775	1.3375	1.4086	1.4438	1.483	1.4965	1.5154	1.5314	1.5419	1.5476	1.5661	1.5716	1.5839	1.5899
Dspc replicate 3	0.1631	0.1655	0.1703	0.1766	0.1827	0.1915	0.2028	0.213	0.2277	0.2422	0.2587	0.2779	0.2992	0.3232	0.3544	0.3836	0.4184	0.4587	0.4997	0.5508	0.6026	0.6485	0.706	0.7777	0.8508	0.9268	1.0027	1.0718	1.1351	1.198	1.2456	1.2818	1.3061	1.331	1.3445	1.3389	1.3434	1.4357	1.5009	1.528	1.5372	1.55	1.5639	1.5769	1.5877	1.6073	1.6149	1.6257	1.6319
D17S replicate 1	0.1647	0.1657	0.1695	0.1743	0.1797	0.1847	0.1905	0.1979	0.2047	0.2121	0.2204	0.2289	0.239	0.2477	0.2585	0.2699	0.2829	0.2951	0.3087	0.3251	0.3447	0.3678	0.3941	0.4272	0.4689	0.5186	0.5739	0.6346	0.7047	0.7797	0.8539	0.9292	1.0002	1.0638	1.1223	1.1667	1.1921	1.212	1.235	1.2637	1.2703	1.3105	1.3281	1.3632	1.377	1.3985	1.4165	1.431	1.4421
D17S replicate 2	0.1644	0.166	0.1702	0.1744	0.1801	0.1855	0.1913	0.1984	0.206	0.2141	0.2224	0.232	0.2423	0.252	0.2631	0.2753	0.2891	0.3027	0.3179	0.3364	0.3574	0.3837	0.4139	0.4526	0.4993	0.5535	0.6111	0.6791	0.7553	0.8335	0.9106	0.9862	1.0556	1.1206	1.1739	1.2131	1.2295	1.2563	1.274	1.3016	1.322	1.3399	1.3763	1.4166	1.4191	1.4202	1.4267	1.4447	1.4591
D17S replicate 3	0.1636	0.1658	0.1691	0.1739	0.1801	0.185	0.1911	0.1978	0.2056	0.2131	0.2222	0.2318	0.243	0.2533	0.2655	0.2786	0.2946	0.31	0.3278	0.3494	0.375	0.4045	0.4399	0.4837	0.5359	0.5947	0.6553	0.728	0.8053	0.8803	0.953	1.017	1.0834	1.1383	1.1828	1.2008	1.2208	1.2387	1.2566	1.2804	1.3048	1.3418	1.3653	1.3715	1.3757	1.3952	1.4114	1.428	1.4417
D17E replicate 1	0.1638	0.1656	0.1682	0.171	0.1746	0.1782	0.1813	0.1848	0.1873	0.1899	0.193	0.1958	0.1994	0.2023	0.2049	0.2078	0.2125	0.2141	0.2171	0.2221	0.2257	0.2303	0.2335	0.2382	0.2429	0.2493	0.2537	0.2608	0.2668	0.2741	0.2813	0.2894	0.2997	0.3088	0.3198	0.3333	0.3484	0.3657	0.3885	0.4196	0.4548	0.4971	0.5496	0.61	0.6765	0.753	0.8307	0.9073	0.9803
D17E replicate 2	0.1635	0.1649	0.1671	0.1703	0.1739	0.1775	0.1807	0.1844	0.1871	0.1892	0.1924	0.1955	0.1986	0.2005	0.2033	0.2066	0.21	0.212	0.2152	0.2188	0.2236	0.2271	0.2302	0.2353	0.2402	0.2469	0.251	0.2576	0.2637	0.2702	0.2781	0.2875	0.2989	0.3057	0.3155	0.3298	0.3433	0.3607	0.3826	0.4132	0.4466	0.4889	0.5396	0.5997	0.6681	0.7453	0.8241	0.9063	0.9906
D17E replicate 3	0.1635	0.1652	0.1678	0.1711	0.1747	0.1781	0.1811	0.1842	0.1867	0.1895	0.1924	0.1953	0.1989	0.2009	0.2033	0.2063	0.2101	0.2132	0.2158	0.2201	0.2245	0.2287	0.2323	0.2368	0.2422	0.2481	0.2532	0.2587	0.2672	0.2738	0.282	0.2927	0.3032	0.3105	0.3233	0.3389	0.3545	0.3748	0.402	0.4358	0.4746	0.5219	0.5799	0.6462	0.7209	0.803	0.885	0.9681	1.0395
D17A replicate 1	0.1656	0.168	0.173	0.1772	0.1848	0.1943	0.2047	0.2171	0.2327	0.2502	0.2698	0.2933	0.3164	0.3468	0.3831	0.4248	0.4713	0.5275	0.594	0.6671	0.746	0.8313	0.9152	0.9927	1.068	1.1364	1.1894	1.2343	1.2647	1.294	1.3149	1.3369	1.3593	1.3802	1.3969	1.4125	1.4319	1.4615	1.4731	1.4941	1.5004	1.5091	1.5155	1.5168	1.5162	1.5234	1.5237	1.5305	1.5343
D17A replicate 2	0.1646	0.1665	0.1709	0.1754	0.1821	0.1908	0.2015	0.2131	0.2286	0.2439	0.2622	0.284	0.308	0.3349	0.3706	0.4131	0.4669	0.5205	0.5777	0.6491	0.7267	0.8094	0.8969	0.9724	1.0493	1.1178	1.17	1.2122	1.2495	1.2812	1.2996	1.3191	1.3444	1.3666	1.3859	1.4071	1.4316	1.4658	1.4818	1.5007	1.5054	1.5164	1.5261	1.5289	1.5293	1.5396	1.543	1.5549	1.5595
D17A replicate 3	0.1637	0.1665	0.1713	0.1773	0.1821	0.1907	0.2015	0.2136	0.2289	0.246	0.2662	0.2887	0.3156	0.3421	0.38	0.4233	0.4773	0.5261	0.5911	0.6635	0.7409	0.8263	0.9108	0.988	1.0654	1.1325	1.1882	1.2344	1.2674	1.2967	1.3183	1.34	1.363	1.3835	1.3929	1.4085	1.437	1.4568	1.4774	1.4991	1.5077	1.5198	1.5291	1.5341	1.5342	1.5451	1.5497	1.5606	1.5656
D17K replicate 1	0.1649	0.1668	0.1712	0.1766	0.1844	0.194	0.2061	0.2225	0.2408	0.2586	0.2798	0.3048	0.3336	0.366	0.4058	0.4491	0.4967	0.555	0.6233	0.6966	0.7762	0.8608	0.9426	1.0173	1.0906	1.1557	1.2062	1.2485	1.2841	1.3175	1.3405	1.3636	1.3848	1.4049	1.4184	1.4327	1.4482	1.4619	1.4779	1.4982	1.5097	1.5211	1.5312	1.5383	1.5429	1.5545	1.5605	1.5688	1.5742
D17K replicate 2	0.1638	0.1661	0.1699	0.1748	0.1817	0.1908	0.2018	0.216	0.2312	0.2482	0.2687	0.2927	0.3214	0.3503	0.389	0.4345	0.486	0.5377	0.6056	0.6792	0.7597	0.8457	0.9289	1.0051	1.082	1.1495	1.2036	1.2462	1.2789	1.3052	1.3286	1.352	1.376	1.3996	1.4079	1.4323	1.4545	1.4755	1.4892	1.5079	1.5201	1.529	1.5368	1.5427	1.5473	1.5593	1.5659	1.5752	1.5811
D17K replicate 3	0.1642	0.1663	0.1709	0.1762	0.1837	0.1936	0.2052	0.2194	0.2357	0.2552	0.2766	0.2999	0.3284	0.3594	0.3993	0.4434	0.4923	0.5509	0.6193	0.6942	0.7744	0.8596	0.9443	1.0199	1.0924	1.1579	1.2112	1.2553	1.2899	1.3185	1.3398	1.3625	1.386	1.4018	1.426	1.4382	1.4619	1.4784	1.4935	1.5111	1.5199	1.5301	1.5397	1.5448	1.5491	1.5588	1.5651	1.5754	1.58
D17F replicate 1	0.1768	0.1795	0.1844	0.1909	0.1999	0.2113	0.2259	0.2423	0.2604	0.2829	0.3053	0.3353	0.3745	0.4156	0.4667	0.5087	0.5797	0.6485	0.7376	0.8302	0.9199	1.0013	1.0718	1.1305	1.1752	1.2329	1.2733	1.317	1.3517	1.3703	1.3947	1.4082	1.4173	1.4346	1.4461	1.4561	1.4902	1.4699	1.4547	1.4667	1.4708	1.5595	1.5702	1.5742	1.5784	1.5819	1.585	1.5885	1.5914
D17F replicate 2	0.1802	0.183	0.1875	0.194	0.2033	0.2147	0.2292	0.2467	0.2659	0.2885	0.3131	0.3447	0.3825	0.4216	0.4714	0.5358	0.6114	0.6896	0.7806	0.8734	0.9585	1.0428	1.1084	1.1706	1.2311	1.2732	1.3183	1.359	1.3908	1.4158	1.4333	1.4454	1.4519	1.4576	1.4609	1.4802	1.4717	1.5052	1.4759	1.4834	1.4699	1.5093	1.5789	1.5865	1.5884	1.5942	1.5961	1.5984	1.6044
D17F replicate 3	0.1768	0.1804	0.1848	0.191	0.2001	0.2135	0.228	0.2446	0.2623	0.2845	0.3069	0.3371	0.3703	0.4075	0.4545	0.5132	0.585	0.663	0.748	0.843	0.927	1.0107	1.0837	1.1471	1.2036	1.2482	1.2811	1.3187	1.344	1.3711	1.3936	1.4094	1.4183	1.4319	1.4493	1.4514	1.4548	1.5058	1.4969	1.5331	1.5446	1.5487	1.5545	1.5598	1.5644	1.5685	1.5735	1.5776	1.5824
D17M replicate 1	0.1783	0.1807	0.1855	0.1917	0.2014	0.2132	0.2283	0.2448	0.262	0.284	0.3057	0.333	0.366	0.4053	0.4529	0.5075	0.5778	0.654	0.7385	0.8292	0.9188	1.0019	1.0738	1.1371	1.207	1.2624	1.2941	1.3331	1.3693	1.3961	1.4105	1.4295	1.4327	1.4512	1.4652	1.478	1.4896	1.4995	1.5079	1.4937	1.4974	1.4652	1.4451	1.4499	1.475	1.4904	1.5065	1.5156	1.5279
D17M replicate 2	0.1747	0.1769	0.1815	0.1879	0.1957	0.2067	0.2205	0.236	0.2536	0.2742	0.2955	0.3216	0.3554	0.405	0.462	0.5323	0.5724	0.6479	0.7321	0.8195	0.9103	0.9971	1.0677	1.1257	1.1792	1.2351	1.2676	1.3096	1.3367	1.3657	1.3842	1.3936	1.4107	1.4238	1.4441	1.4439	1.4908	1.5019	1.5198	1.5269	1.532	1.5374	1.5426	1.5477	1.5489	1.5525	1.558	1.5627	1.566
D17M replicate 3	0.1716	0.1742	0.1782	0.1837	0.1913	0.201	0.2137	0.2286	0.2452	0.2647	0.286	0.3105	0.3403	0.3775	0.4282	0.4902	0.5384	0.608	0.6899	0.7813	0.8727	0.9535	1.0398	1.0945	1.1488	1.1968	1.2273	1.2662	1.2936	1.319	1.3446	1.3617	1.3742	1.4021	1.409	1.4302	1.4616	1.4929	1.504	1.5107	1.5188	1.528	1.5352	1.5382	1.5394	1.5424	1.5468	1.55	1.5531
ED Figure 8m
	Replicate 1	Replicate 2	Replicate 3
WT	0.3875	0.3785	0.4379
Dspc	1.2824	1.249	1.3445
D17S	1.1223	1.1739	1.1828
D17E	0.3198	0.3155	0.3233
D17K	1.4184	1.4079	1.426
D17F	1.4173	1.4519	1.4183
D17M	1.4327	1.4107	1.3742
D17A	1.3969	1.3859	1.3929
ED Figure 8n
Time [min]	0	10.69	21.38	32.07	42.76	53.45	64.14	74.8317	85.5217	96.2117	106.902	117.592	128.282	138.972	149.662	160.352	171.042	181.732	192.422	203.112	213.803	224.493	235.183	245.873	256.563	267.253	277.943	288.633	299.323	310.013	320.703	331.393	342.083	352.773	363.465	374.155	384.845	395.535	406.225	416.915	427.605	438.295	448.985	459.675	470.365	481.055	491.745	502.437	513.127
gpCam1 replicate 1	0.1615	0.1635	0.1665	0.1711	0.1777	0.1837	0.1891	0.1953	0.2017	0.2079	0.2149	0.2207	0.227	0.2341	0.2407	0.248	0.2548	0.2632	0.2707	0.2792	0.2885	0.2983	0.3098	0.3216	0.3341	0.3473	0.3617	0.3775	0.3962	0.424	0.4197	0.406	0.4426	0.4868	0.585	0.6447	0.7051	0.7534	0.864	0.9325	0.9932	1.0498	1.0981	1.1351	1.1541	1.1408	1.1706	1.2095	1.2588
gpCam1 replicate 2	0.1617	0.1631	0.1667	0.1712	0.1781	0.1833	0.1892	0.195	0.201	0.2079	0.2141	0.2204	0.2272	0.2337	0.241	0.2467	0.2539	0.2625	0.2707	0.2785	0.2886	0.2989	0.3099	0.3194	0.3327	0.3464	0.3596	0.3751	0.3925	0.414	0.4336	0.4624	0.501	0.5499	0.6039	0.6648	0.7331	0.8098	0.8604	0.9357	1.0082	1.0617	1.1159	1.1572	1.1672	1.2036	1.2308	1.2583	1.2854
gpCam1 replicate 3	0.1604	0.1618	0.1654	0.1701	0.1755	0.1806	0.1869	0.1922	0.1987	0.2049	0.2106	0.2165	0.2212	0.2285	0.2357	0.2442	0.2523	0.2605	0.2688	0.2769	0.2789	0.2884	0.2987	0.3083	0.319	0.3308	0.3445	0.3578	0.3705	0.3875	0.3977	0.4476	0.479	0.5296	0.574	0.6296	0.6913	0.7474	0.8464	0.9145	0.994	1.0434	1.0995	1.1476	1.1391	1.1494	1.1649	1.194	1.2784
gpCam1 replicate 4	0.1601	0.1617	0.166	0.1708	0.1756	0.181	0.1872	0.1931	0.199	0.2062	0.2119	0.2172	0.2228	0.2298	0.2368	0.2473	0.2551	0.2633	0.2698	0.2805	0.2936	0.3025	0.3126	0.3212	0.3344	0.3463	0.3584	0.3688	0.382	0.3982	0.4008	0.4381	0.478	0.5271	0.5726	0.6327	0.6831	0.7502	0.8406	0.8963	0.9848	1.0491	1.1005	1.1028	1.1309	1.158	1.1879	1.2163	1.2445
Dspc replicate 1	0.1597	0.162	0.1656	0.17	0.1759	0.1836	0.1917	0.2014	0.2131	0.2269	0.2407	0.2565	0.2743	0.2943	0.3162	0.3399	0.3673	0.4002	0.4354	0.4762	0.5262	0.5808	0.6361	0.7024	0.7645	0.8382	0.9108	0.9809	1.0442	1.1062	1.1504	1.1957	1.2217	1.2464	1.255	1.2663	1.3029	1.3095	1.3847	1.448	1.4821	1.5022	1.525	1.5345	1.5422	1.5643	1.5763	1.5918	1.5959
Dspc replicate 2	0.1606	0.1625	0.1663	0.1704	0.1767	0.1845	0.1938	0.2038	0.2156	0.23	0.2455	0.2627	0.281	0.3026	0.3279	0.3537	0.3854	0.4232	0.4634	0.5106	0.5602	0.6227	0.677	0.7323	0.798	0.8696	0.9404	1.01	1.0753	1.1389	1.1837	1.2255	1.256	1.276	1.2938	1.3031	1.3066	1.2598	1.3239	1.4138	1.4654	1.4897	1.5173	1.532	1.5407	1.5647	1.5771	1.5926	1.5993
Dspc replicate 3	0.1606	0.1627	0.1662	0.1705	0.1762	0.1838	0.192	0.1998	0.2109	0.2265	0.2415	0.2603	0.2784	0.2967	0.3129	0.3323	0.3592	0.3903	0.4238	0.4616	0.5049	0.5563	0.6104	0.6705	0.7388	0.8118	0.8764	0.9505	1.0167	1.0801	1.1271	1.1724	1.2103	1.2303	1.23	1.2465	1.2819	1.2993	1.3714	1.4197	1.4663	1.4897	1.5108	1.5242	1.5344	1.5582	1.5718	1.5888	1.5963
Dspc replicate 4	0.1596	0.1621	0.1657	0.1703	0.1753	0.1832	0.1916	0.2002	0.2107	0.2235	0.2379	0.2538	0.2711	0.2909	0.3144	0.3373	0.3653	0.3979	0.4359	0.4798	0.5277	0.5873	0.6412	0.6964	0.7673	0.8391	0.9095	0.9803	1.0459	1.1047	1.1527	1.1966	1.2244	1.2454	1.2562	1.2525	1.302	1.3321	1.3965	1.4365	1.4764	1.4973	1.5195	1.5318	1.5419	1.5657	1.5812	1.5968	1.6037
D22S replicate 1	0.1631	0.1646	0.1685	0.1729	0.1809	0.1874	0.1972	0.2081	0.2205	0.2331	0.2482	0.2653	0.2827	0.3048	0.3299	0.359	0.3915	0.4323	0.4789	0.537	0.6036	0.6751	0.7552	0.8396	0.919	0.9933	1.0643	1.1293	1.1887	1.2343	1.274	1.2797	1.3072	1.3361	1.3553	1.3514	1.3612	1.4127	1.4016	1.4493	1.453	1.4639	1.4729	1.4778	1.4728	1.4826	1.4865	1.4944	1.4968
D22S replicate 2	0.1613	0.1635	0.1676	0.1722	0.1792	0.1871	0.197	0.2074	0.2202	0.2348	0.2503	0.2679	0.2879	0.3121	0.3388	0.3683	0.4037	0.4444	0.4932	0.5581	0.6246	0.6929	0.7816	0.8651	0.9428	1.0046	1.075	1.1473	1.1939	1.2307	1.2606	1.2859	1.3167	1.3366	1.3588	1.3705	1.4022	1.4176	1.4329	1.4532	1.4685	1.4765	1.4851	1.4918	1.4919	1.5026	1.5082	1.5141	1.5143
D22S replicate 3	0.1606	0.1631	0.1665	0.1707	0.1774	0.1853	0.1962	0.2067	0.2193	0.2345	0.2514	0.2674	0.2839	0.3108	0.3423	0.3804	0.4202	0.4683	0.4989	0.5593	0.6271	0.7004	0.7834	0.8652	0.9418	1.0179	1.0886	1.1433	1.1909	1.2262	1.2544	1.2776	1.2926	1.316	1.3388	1.3448	1.3569	1.4103	1.4298	1.4519	1.467	1.475	1.4831	1.4882	1.489	1.4996	1.5044	1.5116	1.512
D22S replicate 4	0.162	0.1641	0.168	0.1734	0.1801	0.1886	0.1988	0.2102	0.2212	0.2355	0.2522	0.2638	0.2772	0.3004	0.3388	0.3529	0.3895	0.4426	0.4986	0.556	0.6189	0.6925	0.7813	0.8428	0.9301	1.0092	1.0751	1.1169	1.1802	1.1945	1.2185	1.2633	1.2846	1.324	1.3332	1.3744	1.4115	1.4259	1.4563	1.4859	1.5041	1.5259	1.5389	1.5444	1.5568	1.5789	1.5998	1.6115	1.6191
D22E replicate 1	0.1609	0.163	0.1666	0.1709	0.1766	0.1829	0.1901	0.198	0.2057	0.2162	0.2271	0.2377	0.2483	0.2615	0.2756	0.2875	0.3053	0.3247	0.3417	0.3634	0.387	0.4154	0.4506	0.4876	0.5345	0.5863	0.6448	0.7125	0.7846	0.8594	0.9333	1.0082	1.0791	1.1454	1.199	1.2442	1.278	1.3	1.3257	1.3451	1.366	1.3846	1.4014	1.4067	1.3768	1.46	1.4712	1.483	1.4844
D22E replicate 2	0.1608	0.1635	0.1658	0.1693	0.1753	0.1826	0.1887	0.1955	0.2033	0.2143	0.2252	0.2353	0.2463	0.2588	0.2699	0.2834	0.2989	0.3151	0.3333	0.3552	0.379	0.4077	0.4398	0.4792	0.5272	0.5808	0.6421	0.7121	0.7861	0.862	0.9382	1.0109	1.0805	1.1426	1.1912	1.2301	1.253	1.2756	1.3034	1.3314	1.3522	1.3639	1.3808	1.4013	1.4067	1.4402	1.4592	1.4731	1.4799
D22E replicate 3	0.1606	0.1626	0.166	0.1709	0.1766	0.1838	0.1914	0.1999	0.2087	0.2203	0.2294	0.2402	0.2513	0.2664	0.2814	0.2964	0.3135	0.3319	0.3534	0.3789	0.4054	0.436	0.4727	0.5171	0.5648	0.6199	0.6844	0.756	0.8298	0.9044	0.9779	1.0496	1.1172	1.1768	1.2225	1.2592	1.2825	1.3057	1.332	1.3527	1.3717	1.3883	1.4042	1.4131	1.4433	1.463	1.4748	1.4897	1.492
D22E replicate 4	0.1609	0.1635	0.167	0.1711	0.1779	0.1852	0.1935	0.2009	0.2108	0.2218	0.2332	0.2466	0.2582	0.2725	0.2888	0.3054	0.3243	0.3451	0.3683	0.3932	0.4197	0.451	0.4887	0.533	0.5837	0.6413	0.7062	0.7772	0.8516	0.926	0.9995	1.069	1.1361	1.1926	1.2374	1.2735	1.299	1.3203	1.3445	1.3642	1.3823	1.398	1.4127	1.424	1.4393	1.4537	1.4748	1.4863	1.4939
D22A replicate 1	0.1627	0.1653	0.17	0.1735	0.1798	0.1881	0.1971	0.2072	0.22	0.2358	0.2533	0.2739	0.2972	0.3271	0.3627	0.4015	0.4457	0.4869	0.55	0.6305	0.7091	0.7885	0.8768	0.9484	1.0282	1.0986	1.1604	1.2001	1.2407	1.2625	1.2875	1.312	1.3327	1.3619	1.3869	1.4083	1.4265	1.4338	1.4449	1.4593	1.4728	1.479	1.4871	1.4946	1.4916	1.5111	1.5149	1.5273	1.5288
D22A replicate 2	0.1624	0.1649	0.1693	0.1728	0.1791	0.1871	0.1957	0.2061	0.2186	0.2345	0.2518	0.2709	0.2927	0.3182	0.3496	0.3848	0.4251	0.4765	0.5403	0.609	0.6856	0.7674	0.8551	0.9383	1.0089	1.0835	1.1452	1.1952	1.2314	1.2573	1.2647	1.2902	1.313	1.3417	1.366	1.3902	1.4104	1.4229	1.4378	1.452	1.4655	1.4743	1.484	1.4927	1.4942	1.5064	1.5093	1.5156	1.5187
D22A replicate 3	0.1617	0.1641	0.1687	0.1733	0.1796	0.1883	0.1979	0.2083	0.2219	0.2386	0.2564	0.2791	0.3053	0.3366	0.3705	0.4119	0.4593	0.5113	0.556	0.6282	0.7044	0.7896	0.8802	0.9521	1.0365	1.1077	1.1702	1.2191	1.2579	1.2817	1.297	1.3093	1.3012	1.305	1.3168	1.3931	1.4105	1.4243	1.4455	1.459	1.4743	1.4794	1.4879	1.489	1.4837	1.4994	1.5064	1.5182	1.5221
D22A replicate 4	0.1624	0.1652	0.1699	0.1752	0.1819	0.1905	0.2	0.2112	0.2257	0.2432	0.2621	0.2831	0.3084	0.3404	0.3758	0.4181	0.4686	0.5163	0.5767	0.6487	0.7236	0.807	0.8792	0.9572	1.0383	1.1126	1.1745	1.2138	1.2529	1.2757	1.2689	1.2784	1.3233	1.362	1.3946	1.4115	1.4288	1.438	1.4522	1.463	1.4775	1.4839	1.493	1.4989	1.5015	1.5167	1.5227	1.5297	1.5346
D22K replicate 1	0.1606	0.1627	0.1667	0.171	0.1779	0.1868	0.1969	0.208	0.223	0.2389	0.2582	0.2759	0.299	0.3253	0.3587	0.3957	0.4386	0.4884	0.5522	0.6246	0.6969	0.784	0.8647	0.9464	1.0232	1.0874	1.1512	1.2011	1.2495	1.2653	1.2826	1.3063	1.3285	1.3467	1.3602	1.3832	1.3795	1.3669	1.4519	1.464	1.4748	1.4811	1.4858	1.4927	1.4861	1.5005	1.5056	1.5164	1.5195
D22K replicate 2	0.161	0.1634	0.1675	0.1719	0.1786	0.1872	0.1964	0.2078	0.221	0.2374	0.256	0.2775	0.3005	0.323	0.3542	0.391	0.4351	0.4864	0.5515	0.6266	0.703	0.7864	0.8706	0.9494	1.0265	1.0992	1.1695	1.2146	1.2451	1.2667	1.2815	1.3024	1.3301	1.3497	1.3501	1.3819	1.4101	1.4296	1.4449	1.4556	1.4704	1.4764	1.4857	1.4916	1.496	1.5084	1.5135	1.5207	1.5209
D22K replicate 3	0.1625	0.1647	0.1693	0.1745	0.181	0.1898	0.2005	0.2121	0.2268	0.2436	0.2629	0.283	0.3077	0.3357	0.371	0.4162	0.4679	0.5316	0.5839	0.6495	0.7254	0.8106	0.897	0.9769	1.0532	1.1281	1.1874	1.233	1.2653	1.2948	1.3084	1.3265	1.3461	1.3544	1.3677	1.3861	1.4329	1.4491	1.4598	1.4714	1.481	1.4881	1.4939	1.5008	1.5028	1.5146	1.5189	1.5259	1.5258
D22K replicate 4	0.1618	0.1641	0.1694	0.1735	0.1809	0.1898	0.1996	0.2117	0.2259	0.2434	0.2631	0.2854	0.3119	0.3421	0.378	0.4206	0.4677	0.5125	0.5802	0.6543	0.7325	0.8216	0.9071	0.9848	1.0675	1.1397	1.1989	1.2295	1.2555	1.2944	1.3162	1.3411	1.3532	1.3778	1.3973	1.4234	1.4362	1.4476	1.4596	1.4707	1.4821	1.4898	1.498	1.5048	1.508	1.5193	1.526	1.5309	1.5325
D22F replicate 1	0.1746	0.1783	0.1829	0.1885	0.1973	0.2089	0.2228	0.2391	0.257	0.2778	0.3013	0.3279	0.3629	0.4124	0.4717	0.5372	0.5777	0.6493	0.7314	0.8239	0.9118	0.996	1.0778	1.1169	1.1928	1.1969	1.2329	1.2742	1.3048	1.3347	1.352	1.3665	1.3867	1.4125	1.4267	1.4555	1.471	1.4838	1.4936	1.492	1.4921	1.4961	1.5	1.4998	1.5008	1.5019	1.5156	1.5177	1.5199
D22F replicate 2	0.1765	0.1805	0.1855	0.1913	0.2003	0.2122	0.2266	0.2437	0.2629	0.2842	0.3087	0.3373	0.3752	0.4207	0.4824	0.5605	0.611	0.676	0.7669	0.8594	0.9537	1.025	1.0919	1.1547	1.1808	1.2181	1.2504	1.2812	1.3123	1.336	1.3521	1.3698	1.3986	1.4244	1.4543	1.4784	1.489	1.4997	1.511	1.5133	1.5151	1.5193	1.5251	1.5285	1.5277	1.5315	1.5393	1.5476	1.554
D22F replicate 3	0.1719	0.1756	0.1796	0.1853	0.1943	0.2052	0.2187	0.2349	0.2527	0.2746	0.2957	0.3287	0.3703	0.4157	0.4697	0.5289	0.5733	0.6456	0.7287	0.8191	0.9088	0.9953	1.0804	1.1333	1.1896	1.2342	1.2658	1.3024	1.3288	1.3547	1.3646	1.3861	1.4057	1.4108	1.4353	1.4409	1.4856	1.4974	1.5085	1.5128	1.515	1.5207	1.5246	1.5278	1.525	1.5298	1.538	1.5413	1.547
D22M replicate 1	0.1737	0.1771	0.1816	0.1876	0.1959	0.2066	0.2203	0.2345	0.252	0.273	0.296	0.3215	0.3582	0.3982	0.4517	0.5141	0.5853	0.643	0.7235	0.8157	0.9071	0.9901	1.0734	1.1318	1.1874	1.226	1.2603	1.2888	1.3147	1.3452	1.3675	1.3878	1.4014	1.4224	1.4388	1.4543	1.4728	1.485	1.4944	1.4969	1.5021	1.5075	1.5131	1.5175	1.5154	1.518	1.5275	1.5318	1.5369
D22M replicate 2	0.1744	0.1778	0.1826	0.1889	0.1979	0.21	0.2247	0.2411	0.2592	0.2813	0.3055	0.3343	0.3717	0.4182	0.472	0.5101	0.5808	0.6466	0.7388	0.8327	0.9155	0.9993	1.0782	1.1444	1.1881	1.2135	1.2545	1.289	1.3194	1.3458	1.3601	1.3772	1.3984	1.4182	1.4515	1.4699	1.484	1.4934	1.5032	1.5028	1.5053	1.5096	1.5168	1.5171	1.5174	1.5209	1.533	1.5341	1.5412
D22M replicate 3	0.1763	0.1793	0.1845	0.1912	0.2002	0.2125	0.2267	0.244	0.2625	0.2833	0.3071	0.3379	0.3684	0.42	0.4784	0.5487	0.6008	0.6742	0.7627	0.8544	0.9414	1.0273	1.107	1.1595	1.2121	1.2522	1.2882	1.3185	1.3454	1.3724	1.3868	1.407	1.4339	1.4447	1.4594	1.4798	1.4947	1.5056	1.5161	1.5197	1.5218	1.5289	1.5367	1.5408	1.5432	1.5458	1.5609	1.5647	1.5682
ED Figure 8o
	Replicate 1	Replicate 2	Replicate 3	Replicate 4
WT	0.585	0.6039	0.574	0.5726
Dspc	1.255	1.2938	1.23	1.2562
D22S	1.3553	1.3588	1.3388	1.3332
D22E	1.199	1.1912	1.2225	1.2374
D22K	1.3602	1.3501	1.3677	1.3973
D22F	1.3867	1.3986	1.4057	N/A
D22M	1.4014	1.3984	1.4339	N/A
D22A	1.3869	1.366	1.3168	1.3946
[truncated: 87 more columns]
