# Supplementary material for: The CRISPR effector Cam1 mediates membrane depolarization for phage defence
Source: Nature. 2024 Jan 10;625(7996):797–804. doi: 10.1038/s41586-023-06902-y (PMC10808066; doi:10.1038/s41586-023-06902-y)
Supplement: Supplementary file 33 — Source Data Extended Data Fig. 9 [file 41586_2023_6902_MOESM33_ESM.xlsx]

## Sheet: Sheet1
ED Figure 9b
Time [min]	0	11.0017	22.0033	33.005	44.0067	55.0083	66.01	77.0117	88.0133	99.015	110.017	121.018	132.02	143.022	154.023	165.025	176.027	187.028	198.03	209.032	220.033	231.035	242.037	253.038	264.04	275.042	286.043	297.045	308.047	319.048	330.05	341.052	352.053	363.055	374.057	385.058	396.058	407.06	418.062	429.063	440.065	451.067	462.068	473.07	484.072	495.073	506.075	517.077	528.078
Dspc replicate 1	0.2065	0.2094	0.2163	0.2252	0.2343	0.2442	0.2547	0.266	0.2784	0.2906	0.2983	0.3036	0.3064	0.3022	0.2961	0.2883	0.2801	0.2689	0.2578	0.2504	0.2469	0.2445	0.2434	0.2433	0.2443	0.2449	0.2426	0.2418	0.2408	0.241	0.2401	0.2393	0.239	0.2386	0.2383	0.2378	0.2377	0.2372	0.2373	0.2367	0.2364	0.2358	0.2351	0.2353	0.2344	0.2332	0.2332	0.2315	0.231
Dspc replicate 2	0.2082	0.2125	0.2205	0.2295	0.239	0.2485	0.2587	0.2708	0.2834	0.2957	0.304	0.3073	0.3088	0.3078	0.305	0.299	0.2893	0.2788	0.2682	0.2601	0.256	0.2529	0.2522	0.2514	0.2505	0.2494	0.2493	0.2486	0.248	0.247	0.2469	0.2455	0.2453	0.2436	0.2427	0.2423	0.2424	0.2416	0.2414	0.2409	0.2416	0.2414	0.2401	0.2409	0.2392	0.2385	0.2385	0.238	0.2364
Dspc replicate 3	0.2076	0.2111	0.2192	0.229	0.2395	0.2503	0.2612	0.2739	0.2879	0.3014	0.3098	0.3182	0.3167	0.3223	0.3176	0.3069	0.291	0.2786	0.2685	0.2623	0.2605	0.2584	0.2574	0.2566	0.2536	0.2509	0.2503	0.2469	0.2455	0.2443	0.2412	0.2408	0.2422	0.2401	0.2385	0.2378	0.2377	0.237	0.2368	0.2385	0.2363	0.2367	0.234	0.2372	0.2332	0.2328	0.2313	0.2316	0.2293
Cam1 replicate 1	0.2072	0.2097	0.215	0.2225	0.2322	0.2428	0.2549	0.2699	0.2874	0.31	0.3372	0.3712	0.412	0.4614	0.5182	0.5817	0.6393	0.6961	0.7526	0.8077	0.8641	0.9113	0.9514	0.9983	1.0506	1.1047	1.1587	1.2009	1.2386	1.2673	1.2933	1.3142	1.334	1.3598	1.3856	1.4001	1.4183	1.4337	1.4534	1.4667	1.487	1.4995	1.5102	1.529	1.538	1.5457	1.5573	1.5697	1.5788
Cam1 replicate 2	0.2029	0.2066	0.2122	0.2201	0.2301	0.2407	0.253	0.269	0.2876	0.3107	0.3377	0.3713	0.412	0.4603	0.5163	0.5778	0.6351	0.6915	0.749	0.8059	0.863	0.9074	0.9473	0.9882	1.0285	1.0512	1.0854	1.137	1.1829	1.2203	1.249	1.2747	1.3023	1.3152	1.3455	1.3643	1.3834	1.3995	1.4195	1.4333	1.4552	1.4681	1.4795	1.4997	1.5092	1.518	1.5308	1.5427	1.5535
Cam1 replicate 3	0.206	0.21	0.2167	0.2252	0.2356	0.2468	0.2599	0.2763	0.2961	0.3211	0.3501	0.3861	0.4302	0.4837	0.5456	0.6135	0.6711	0.7274	0.7834	0.8414	0.8992	0.9439	0.9841	1.0278	1.0715	1.106	1.1652	1.2155	1.256	1.2868	1.3138	1.3378	1.3616	1.3818	1.4006	1.4168	1.4318	1.4491	1.4683	1.4829	1.5017	1.5157	1.5272	1.5432	1.5527	1.5601	1.5714	1.5805	1.5898
Cam1, Cas10dHD replicate 1	0.2032	0.2055	0.2112	0.2197	0.2306	0.2428	0.2573	0.2746	0.296	0.3203	0.3492	0.3834	0.4188	0.4536	0.4853	0.5123	0.5317	0.5416	0.5461	0.5503	0.552	0.554	0.5548	0.5597	0.5656	0.5721	0.5788	0.5838	0.5927	0.6025	0.618	0.639	0.6709	0.7022	0.7392	0.779	0.8347	0.8789	0.9211	0.967	1.0177	1.0592	1.095	1.1399	1.168	1.1893	1.2091	1.2319	1.25
Cam1, Cas10dHD replicate 2	0.2019	0.205	0.2107	0.2197	0.2302	0.2426	0.2575	0.2758	0.2978	0.3231	0.3509	0.3839	0.4182	0.4509	0.4809	0.5065	0.5229	0.5303	0.5401	0.5455	0.5485	0.5485	0.5459	0.5478	0.5563	0.5739	0.5891	0.6	0.6194	0.6433	0.6628	0.6807	0.7082	0.7313	0.762	0.7926	0.8369	0.8747	0.9096	0.9529	1.0019	1.0375	1.0703	1.1191	1.1508	1.1771	1.1976	1.2201	1.2411
Cam1, Cas10dHD replicate 3	0.2019	0.2058	0.2123	0.2215	0.2324	0.2448	0.2594	0.2776	0.2988	0.3238	0.3526	0.3863	0.42	0.4548	0.4866	0.5129	0.5317	0.5403	0.5447	0.5483	0.5496	0.5512	0.5525	0.5564	0.5612	0.5646	0.5681	0.5726	0.5772	0.5847	0.5888	0.5937	0.606	0.6194	0.6413	0.6727	0.719	0.7642	0.8128	0.8597	0.9164	0.9655	1.0092	1.0625	1.0942	1.1226	1.1503	1.1798	1.2038
Delta Cam1 replicate 1	0.2044	0.2073	0.2134	0.2221	0.2336	0.2475	0.2655	0.2888	0.3177	0.3552	0.4025	0.4617	0.5292	0.6058	0.674	0.7386	0.8045	0.8705	0.9236	0.9707	1.0184	1.0541	1.0725	1.0925	1.1117	1.1297	1.1477	1.167	1.1873	1.217	1.2517	1.2825	1.3122	1.3352	1.3573	1.3712	1.3853	1.398	1.4078	1.4182	1.4335	1.4439	1.4501	1.466	1.4711	1.4765	1.4834	1.4936	1.5007
Delta Cam1 replicate 2	0.2081	0.2111	0.218	0.2273	0.2392	0.2527	0.2704	0.293	0.32	0.3531	0.3936	0.4453	0.5071	0.5788	0.6552	0.7205	0.7868	0.8545	0.925	0.9818	1.0272	1.0693	1.1043	1.118	1.1359	1.1538	1.1752	1.2054	1.2339	1.26	1.2876	1.3106	1.3366	1.3565	1.3801	1.3971	1.4161	1.433	1.4526	1.4689	1.4886	1.5043	1.516	1.5349	1.5464	1.5562	1.5678	1.5807	1.5893
Delta Cam1 replicate 3	0.2031	0.2069	0.2128	0.2219	0.2332	0.2474	0.267	0.2912	0.3218	0.3607	0.4087	0.4708	0.5401	0.619	0.6845	0.7476	0.8125	0.8818	0.9366	0.9842	1.0294	1.0614	1.0798	1.0979	1.1166	1.1346	1.1551	1.1774	1.2094	1.2431	1.2725	1.2994	1.3259	1.3462	1.3672	1.3829	1.3983	1.412	1.4262	1.4378	1.4543	1.4665	1.4777	1.4952	1.5056	1.5155	1.5278	1.5405	1.552
ED Figure 9c
Time [min]	0	11.0033	22.005	33.0067	44.0083	55.0117	66.0133	77.015	88.0183	99.02	110.022	121.025	132.027	143.028	154.032	165.033	176.035	187.037	198.04	209.042	220.043	231.045	242.048	253.05	264.052	275.055	286.057	297.058	308.06	319.063	330.065	341.067	352.068	363.072	374.073	385.075	396.078	407.08	418.082	429.083	440.087	451.088	462.09	473.093	484.095	495.097	506.098	517.102	528.103
Dspc replicate 1	0.1997	0.2029	0.2082	0.2155	0.2222	0.2321	0.2439	0.2568	0.2722	0.2887	0.3053	0.3161	0.3261	0.332	0.331	0.3186	0.3014	0.2843	0.2651	0.2495	0.2386	0.2323	0.2288	0.2268	0.2254	0.224	0.2238	0.2236	0.2244	0.2233	0.224	0.2233	0.2217	0.221	0.2182	0.2188	0.2185	0.2174	0.2162	0.2161	0.216	0.2172	0.2176	0.2173	0.2168	0.217	0.2163	0.2158	0.2155
Dspc replicate 2	0.2027	0.2065	0.2115	0.2199	0.2283	0.2382	0.2501	0.2641	0.2803	0.2976	0.3103	0.3177	0.318	0.3177	0.3129	0.3033	0.2897	0.2745	0.2585	0.2492	0.242	0.2388	0.2364	0.2344	0.2344	0.2353	0.2362	0.2375	0.2389	0.2396	0.2375	0.234	0.2311	0.2285	0.2267	0.2256	0.2247	0.2238	0.2217	0.2217	0.2229	0.2227	0.2225	0.2222	0.2213	0.2218	0.2207	0.2199	0.219
Dspc replicate 3	0.1978	0.2016	0.2068	0.2136	0.222	0.2319	0.2437	0.2568	0.2715	0.2882	0.3035	0.3118	0.3182	0.3221	0.3173	0.3059	0.2903	0.2741	0.2581	0.2462	0.238	0.2338	0.2314	0.2295	0.2279	0.2282	0.2277	0.2265	0.2267	0.2253	0.226	0.2259	0.2253	0.2246	0.223	0.2228	0.2223	0.2217	0.2198	0.2201	0.2193	0.2195	0.219	0.219	0.2186	0.2185	0.2178	0.2174	0.2174
Cam1 replicate 1	0.2012	0.204	0.2092	0.2162	0.2246	0.2338	0.2446	0.2562	0.2698	0.287	0.3066	0.3298	0.3588	0.3935	0.4344	0.4821	0.5366	0.5898	0.6403	0.6952	0.7485	0.7971	0.8437	0.8826	0.9205	0.9635	1.0167	1.0771	1.1142	1.1344	1.1477	1.1534	1.1541	1.1609	1.1705	1.1828	1.1957	1.2063	1.217	1.2272	1.2386	1.2476	1.2568	1.2666	1.2752	1.2837	1.2914	1.3014	1.3095
Cam1 replicate 2	0.1975	0.2003	0.2053	0.2118	0.2198	0.2287	0.2393	0.2512	0.2651	0.282	0.3019	0.325	0.3536	0.3888	0.43	0.4792	0.5343	0.5894	0.6414	0.6974	0.7503	0.8001	0.8466	0.8833	0.9174	0.951	0.9828	1.0127	1.0263	1.0351	1.0494	1.0653	1.0775	1.0915	1.1074	1.1229	1.138	1.1516	1.1652	1.1793	1.1919	1.203	1.2138	1.2255	1.2357	1.2467	1.258	1.2693	1.2818
Cam1 replicate 3	0.2	0.2037	0.2107	0.218	0.2263	0.2362	0.2482	0.2613	0.2764	0.2955	0.3188	0.3448	0.3762	0.414	0.4594	0.5132	0.5753	0.6302	0.6778	0.7301	0.7841	0.8364	0.8856	0.9276	0.9639	1.004	1.044	1.0867	1.1313	1.1503	1.1596	1.1694	1.1781	1.1877	1.1996	1.2118	1.2238	1.2352	1.2443	1.254	1.2649	1.2766	1.2876	1.2984	1.3066	1.3178	1.3274	1.3348	1.3441
Cam1, Cas10dHD replicate 1	0.2016	0.2045	0.2096	0.2173	0.2265	0.2359	0.2468	0.2586	0.2713	0.2874	0.3048	0.3217	0.3369	0.3517	0.3636	0.375	0.3775	0.372	0.3631	0.3495	0.327	0.3019	0.2824	0.269	0.2604	0.2559	0.2525	0.2506	0.2491	0.2474	0.247	0.2479	0.2463	0.2462	0.2462	0.2487	0.2497	0.2519	0.2514	0.2521	0.2515	0.2514	0.2529	0.2516	0.2515	0.2498	0.2443	0.2395	0.237
Cam1, Cas10dHD replicate 2	0.1981	0.2014	0.2075	0.2149	0.2233	0.2327	0.2434	0.2548	0.2681	0.2839	0.301	0.3173	0.3323	0.3457	0.3556	0.3633	0.3756	0.3741	0.3554	0.3332	0.308	0.2833	0.2676	0.2584	0.2531	0.2503	0.2484	0.2476	0.2475	0.247	0.2467	0.2472	0.2471	0.2464	0.2462	0.2456	0.2445	0.244	0.2421	0.2411	0.2395	0.2387	0.2381	0.2369	0.2367	0.2362	0.2353	0.2352	0.2344
Cam1, Cas10dHD replicate 3	0.2017	0.2052	0.2122	0.2197	0.2282	0.2385	0.25	0.2631	0.278	0.2959	0.3153	0.3342	0.3502	0.3644	0.3811	0.3922	0.3945	0.395	0.3828	0.3585	0.3303	0.3112	0.2924	0.2814	0.2709	0.2651	0.258	0.2547	0.2517	0.2497	0.249	0.2489	0.2484	0.2485	0.2475	0.247	0.247	0.2477	0.2483	0.2487	0.248	0.2477	0.2472	0.2467	0.2476	0.2487	0.2491	0.248	0.2472
Delta Cam1 replicate 1	0.2064	0.2097	0.2194	0.2297	0.2403	0.2542	0.2731	0.2966	0.3255	0.363	0.4081	0.4632	0.5312	0.607	0.6789	0.7421	0.8084	0.8702	0.9275	0.9716	1.0066	1.0397	1.0712	1.0974	1.1068	1.1187	1.1312	1.1431	1.154	1.165	1.1766	1.1886	1.2018	1.2149	1.2273	1.2382	1.2483	1.2593	1.2692	1.279	1.2887	1.2976	1.3072	1.3166	1.3238	1.3325	1.34	1.3466	1.3533
Delta Cam1 replicate 2	0.202	0.2068	0.2139	0.2236	0.235	0.2494	0.2679	0.2913	0.32	0.3559	0.3994	0.4541	0.5185	0.5895	0.6577	0.7167	0.7785	0.8373	0.8916	0.9336	0.9669	0.9986	1.028	1.0526	1.0598	1.0683	1.0781	1.0889	1.101	1.1132	1.1264	1.1405	1.1544	1.1685	1.1816	1.1937	1.204	1.2141	1.2252	1.2365	1.2459	1.2569	1.2669	1.2753	1.2864	1.3011	1.3154	1.3284	1.3346
Delta Cam1 replicate 3	0.2018	0.2062	0.2155	0.2257	0.2371	0.2524	0.2736	0.2989	0.3304	0.3685	0.4094	0.4655	0.5358	0.6162	0.6869	0.7525	0.8219	0.8862	0.9415	0.9835	1.0155	1.0448	1.0742	1.0994	1.11	1.1168	1.1248	1.1347	1.1454	1.1567	1.169	1.1819	1.196	1.21	1.224	1.2365	1.2502	1.2613	1.2752	1.2952	1.3106	1.3263	1.3396	1.3528	1.3629	1.3583	1.364	1.37	1.3734
ED Figure 9e
Time [min]	0	11.0017	22.0033	33.005	44.0067	55.0083	66.01	77.0117	88.0133	99.015	110.017	121.018	132.02	143.022	154.023	165.023	176.025	187.027	198.028	209.03	220.032	231.033	242.035	253.037	264.038	275.04	286.042	297.043	308.045	319.047	330.048	341.052	352.053	363.053	374.055	385.057	396.058	407.06	418.062	429.063	440.065	451.067	462.068	473.07	484.072	495.073	506.075	517.077	528.078
Dspc replicate 1	0.2076	0.2095	0.2149	0.2222	0.2312	0.2394	0.2445	0.2466	0.2466	0.2427	0.2391	0.2357	0.233	0.2311	0.2299	0.2292	0.2292	0.2291	0.2291	0.2292	0.2288	0.2286	0.2289	0.229	0.2293	0.2296	0.2297	0.23	0.2304	0.2307	0.2311	0.2317	0.232	0.2325	0.233	0.2339	0.2342	0.2349	0.2354	0.2363	0.2369	0.2378	0.2386	0.2396	0.2405	0.2414	0.2423	0.243	0.2439
Dspc replicate 2	0.211	0.2134	0.2206	0.2291	0.2385	0.2471	0.2522	0.2549	0.2546	0.2503	0.2459	0.2423	0.2392	0.2369	0.2357	0.2345	0.2344	0.2343	0.2342	0.2344	0.2341	0.234	0.2344	0.2349	0.2351	0.2356	0.2359	0.2365	0.237	0.2376	0.2383	0.2391	0.2399	0.2407	0.2416	0.2426	0.2436	0.2447	0.2457	0.2468	0.248	0.2491	0.2501	0.251	0.2519	0.2529	0.2537	0.2543	0.2548
Dspc replicate 3	0.2089	0.2109	0.2197	0.2284	0.2363	0.2429	0.2471	0.2489	0.2476	0.2432	0.2386	0.2353	0.2325	0.2308	0.2297	0.2292	0.2292	0.2292	0.2293	0.2295	0.2295	0.2295	0.2305	0.2306	0.2305	0.2305	0.2304	0.2308	0.2312	0.2315	0.2319	0.2322	0.2323	0.2334	0.2336	0.2343	0.2343	0.2343	0.2351	0.2355	0.2358	0.2355	0.2361	0.2365	0.2369	0.2373	0.2374	0.2378	0.2381
Cam1 replicate 1	0.2069	0.2094	0.2171	0.227	0.238	0.2509	0.266	0.2847	0.3069	0.3332	0.3641	0.4004	0.4412	0.4929	0.5508	0.6101	0.6678	0.7236	0.781	0.8396	0.893	0.9404	0.9805	1.0209	1.0623	1.1067	1.1489	1.1975	1.2395	1.2756	1.303	1.3198	1.3396	1.3641	1.3846	1.411	1.4282	1.4439	1.4601	1.4754	1.4908	1.502	1.514	1.5242	1.534	1.5436	1.5528	1.5598	1.5665
Cam1 replicate 2	0.2107	0.2125	0.2209	0.2315	0.2439	0.2588	0.276	0.2986	0.3243	0.3525	0.3837	0.4205	0.457	0.4995	0.557	0.6349	0.6811	0.74	0.801	0.8611	0.921	0.9766	1.0332	1.0913	1.1495	1.2049	1.2535	1.286	1.3164	1.3466	1.3771	1.3991	1.4184	1.4334	1.4538	1.4733	1.4861	1.497	1.507	1.5167	1.527	1.5341	1.541	1.5468	1.5535	1.5598	1.5662	1.5715	1.577
Cam1 replicate 3	0.2131	0.2136	0.2229	0.2346	0.2503	0.2674	0.2862	0.31	0.3358	0.3634	0.3967	0.4347	0.4829	0.5399	0.6129	0.6805	0.7228	0.7618	0.8125	0.8663	0.9179	0.9726	1.0319	1.1023	1.1747	1.2452	1.3021	1.3387	1.3679	1.3923	1.4123	1.4274	1.4411	1.4552	1.4679	1.4807	1.4898	1.4969	1.5022	1.5106	1.5188	1.5249	1.5312	1.5362	1.543	1.549	1.5542	1.5597	1.5653
Cam1, Cas10dHD replicate 1	0.2093	0.2108	0.2155	0.2226	0.2314	0.2397	0.2473	0.2534	0.2586	0.2626	0.2654	0.2676	0.2695	0.2707	0.2715	0.2725	0.2743	0.2756	0.2764	0.2777	0.2785	0.279	0.2806	0.2814	0.2828	0.2842	0.2851	0.2865	0.2877	0.289	0.2907	0.2919	0.2933	0.2945	0.2958	0.2975	0.2993	0.3007	0.3025	0.3045	0.3065	0.3087	0.311	0.3141	0.3169	0.3196	0.3228	0.3262	0.3295
Cam1, Cas10dHD replicate 2	0.2115	0.2136	0.2192	0.2266	0.2357	0.2447	0.2531	0.2601	0.266	0.2705	0.2731	0.2753	0.2767	0.2782	0.2784	0.2794	0.2808	0.2824	0.2833	0.2848	0.2853	0.2862	0.2873	0.2883	0.2894	0.2909	0.2919	0.2934	0.2947	0.2957	0.2976	0.299	0.3	0.3014	0.3027	0.305	0.3065	0.3083	0.3102	0.3121	0.3142	0.3165	0.3185	0.3207	0.3236	0.326	0.3295	0.3332	0.3364
Cam1, Cas10dHD replicate 3	0.21	0.2123	0.218	0.2255	0.2348	0.2441	0.2526	0.26	0.2663	0.2716	0.2747	0.2767	0.2785	0.2796	0.2803	0.2813	0.2828	0.2843	0.285	0.2867	0.2871	0.2876	0.2888	0.2901	0.2915	0.2931	0.2942	0.2955	0.2971	0.2982	0.2998	0.3013	0.3026	0.3039	0.3053	0.3073	0.3093	0.3109	0.313	0.3152	0.3177	0.32	0.3222	0.3252	0.3281	0.331	0.3342	0.3377	0.3411
Delta Cam1 replicate 1	0.2098	0.2119	0.2192	0.2298	0.2432	0.2592	0.2797	0.3055	0.3384	0.3805	0.4327	0.4998	0.5807	0.6737	0.7582	0.8455	0.9342	1.0124	1.0782	1.1263	1.1626	1.1923	1.2113	1.2213	1.232	1.2452	1.2582	1.2721	1.2879	1.3016	1.3175	1.3341	1.3503	1.3686	1.3865	1.4071	1.4249	1.4421	1.4587	1.4753	1.492	1.5067	1.5205	1.5332	1.5463	1.5575	1.5691	1.5785	1.5883
Delta Cam1 replicate 2	0.2102	0.2127	0.2211	0.2316	0.2443	0.2599	0.2806	0.3066	0.3395	0.3809	0.4327	0.5003	0.5829	0.671	0.7487	0.8309	0.9144	0.9905	1.0553	1.103	1.1396	1.1696	1.1873	1.1979	1.2087	1.2231	1.2366	1.2541	1.2719	1.2916	1.3112	1.33	1.3482	1.3664	1.3864	1.4077	1.4255	1.4419	1.4591	1.4767	1.4929	1.5089	1.5217	1.5361	1.5499	1.5619	1.573	1.5841	1.5937
Delta Cam1 replicate 3	0.211	0.2137	0.2241	0.2367	0.2511	0.2705	0.2945	0.3248	0.3647	0.4142	0.4711	0.5378	0.6115	0.7024	0.7681	0.8422	0.9195	0.9909	1.0526	1.0988	1.1363	1.1698	1.1906	1.2048	1.2208	1.2401	1.2585	1.281	1.3035	1.3326	1.354	1.3765	1.3925	1.4103	1.4314	1.4526	1.4677	1.4824	1.4979	1.5127	1.5263	1.5389	1.55	1.5609	1.5709	1.5806	1.5894	1.5975	1.6042
ED Figure 9f
Time [min]	0	11.0017	22.0033	33.005	44.0067	55.0083	66.01	77.0117	88.0133	99.015	110.017	121.018	132.02	143.022	154.023	165.025	176.027	187.028	198.03	209.032	220.033	231.035	242.037	253.038	264.04	275.042	286.043	297.045	308.047	319.048	330.05	341.052	352.053	363.055	374.057	385.058	396.06	407.062	418.063	429.065	440.067	451.068	462.07	473.072	484.073	495.075	506.077	517.078	528.08
Dspc replicate 1	0.2092	0.2098	0.2153	0.2229	0.2321	0.2414	0.2479	0.2523	0.2543	0.2518	0.2464	0.2413	0.2374	0.2342	0.2323	0.232	0.2304	0.2298	0.2299	0.2305	0.2305	0.231	0.231	0.2314	0.2321	0.2326	0.2333	0.2339	0.2344	0.2352	0.236	0.2369	0.2377	0.2388	0.2395	0.241	0.2421	0.243	0.2436	0.245	0.2457	0.2465	0.2472	0.248	0.2483	0.2489	0.2493	0.2498	0.2498
Dspc replicate 2	0.2126	0.2133	0.2203	0.2292	0.2402	0.2522	0.2614	0.2692	0.2743	0.2722	0.2686	0.2645	0.2654	0.2639	0.2607	0.2596	0.2583	0.2583	0.2617	0.2633	0.265	0.2629	0.2627	0.2614	0.2628	0.2637	0.2646	0.265	0.2657	0.2662	0.267	0.2674	0.2685	0.2695	0.2697	0.2706	0.271	0.2716	0.272	0.2733	0.2742	0.275	0.2761	0.277	0.2773	0.2769	0.2773	0.2781	0.2792
Dspc replicate 3	0.2117	0.2122	0.2203	0.229	0.2387	0.247	0.252	0.256	0.2569	0.2524	0.2464	0.2405	0.2368	0.2351	0.2346	0.2339	0.2346	0.2381	0.2407	0.2401	0.2431	0.2447	0.2478	0.2498	0.2523	0.2534	0.2542	0.2547	0.2535	0.2522	0.2519	0.2471	0.2458	0.2429	0.24	0.2372	0.2335	0.2333	0.2346	0.235	0.2346	0.2329	0.2335	0.2336	0.234	0.234	0.2338	0.235	0.2348
Cam1 replicate 1	0.2122	0.214	0.222	0.2338	0.2471	0.2611	0.2757	0.2912	0.3079	0.3213	0.3336	0.3454	0.3613	0.3744	0.3843	0.402	0.411	0.422	0.4346	0.4421	0.4458	0.454	0.4562	0.4543	0.4584	0.4594	0.4658	0.4679	0.4726	0.4764	0.4958	0.5252	0.5603	0.5851	0.5994	0.6118	0.6223	0.6367	0.6678	0.7165	0.753	0.8039	0.8549	0.9132	0.9814	1.0437	1.1043	1.1365	1.1828
Cam1 replicate 2	0.2101	0.2115	0.2196	0.2308	0.2441	0.2582	0.2715	0.2856	0.3007	0.3139	0.3286	0.3442	0.3593	0.3702	0.3795	0.3902	0.3989	0.4049	0.4056	0.4167	0.4214	0.4336	0.4394	0.4384	0.4428	0.452	0.4584	0.464	0.4732	0.4829	0.4938	0.5035	0.5161	0.5328	0.558	0.5997	0.6286	0.6483	0.6682	0.6943	0.7243	0.7553	0.7971	0.8443	0.8866	0.9338	0.9765	1.0034	1.0357
Cam1 replicate 3	0.2132	0.2146	0.2241	0.2339	0.246	0.2603	0.274	0.2874	0.3015	0.3147	0.3261	0.338	0.3542	0.3642	0.3727	0.3822	0.3919	0.3953	0.3958	0.396	0.4014	0.4077	0.4133	0.4221	0.4322	0.437	0.4493	0.4621	0.4765	0.4874	0.5111	0.5239	0.5448	0.5559	0.5705	0.5978	0.6219	0.6484	0.662	0.682	0.7083	0.7403	0.7977	0.8519	0.9068	0.9626	1.0103	1.0402	1.0732
Cam1, Cas10dHD replicate 1	0.2079	0.2103	0.2165	0.2253	0.2349	0.2446	0.2515	0.2581	0.2641	0.2679	0.2695	0.2736	0.2758	0.2765	0.2754	0.2746	0.276	0.2802	0.2854	0.2906	0.2975	0.3044	0.3116	0.3155	0.321	0.3214	0.321	0.321	0.3211	0.3208	0.3187	0.3169	0.3164	0.3126	0.3085	0.3028	0.2986	0.2936	0.2885	0.2864	0.2804	0.2737	0.2686	0.265	0.2641	0.2614	0.2623	0.2602	0.2573
Cam1, Cas10dHD replicate 2	0.2095	0.2101	0.2176	0.2278	0.2413	0.2551	0.2685	0.2806	0.2913	0.3004	0.3019	0.3035	0.3053	0.3085	0.3046	0.3056	0.3102	0.3111	0.313	0.3188	0.3185	0.3128	0.3201	0.3206	0.3258	0.3103	0.3046	0.3059	0.311	0.3108	0.3095	0.3065	0.3046	0.3035	0.3022	0.3006	0.2989	0.2927	0.2867	0.2861	0.2792	0.278	0.2779	0.2779	0.2765	0.2766	0.2782	0.2785	0.2778
Cam1, Cas10dHD replicate 3	0.2157	0.2155	0.2242	0.2359	0.249	0.2623	0.2727	0.2826	0.291	0.2931	0.294	0.3051	0.3096	0.3169	0.3144	0.3133	0.3168	0.3141	0.3201	0.3134	0.3068	0.3014	0.3	0.3002	0.3011	0.3015	0.3	0.2988	0.299	0.2988	0.2985	0.2993	0.2995	0.2999	0.3009	0.3017	0.3023	0.3027	0.303	0.3038	0.3042	0.3044	0.3048	0.3053	0.3055	0.3061	0.3064	0.3066	0.3073
Delta Cam1 replicate 1	0.2077	0.21	0.2161	0.2248	0.2358	0.2431	0.2437	0.2468	0.2508	0.2553	0.261	0.2669	0.2729	0.2785	0.2857	0.2922	0.2914	0.2869	0.2813	0.2751	0.2719	0.2662	0.2648	0.2637	0.2631	0.2634	0.2638	0.2649	0.2665	0.2666	0.2675	0.2672	0.2674	0.2674	0.2677	0.2664	0.2651	0.2629	0.2587	0.2577	0.2548	0.2529	0.2515	0.2514	0.2519	0.2526	0.2539	0.2547	0.2556
Delta Cam1 replicate 2	0.2103	0.2108	0.2179	0.2274	0.2386	0.2455	0.2465	0.2499	0.2541	0.2586	0.2641	0.2704	0.2781	0.2854	0.2931	0.299	0.3017	0.2998	0.2952	0.2905	0.2875	0.2865	0.2858	0.2863	0.2891	0.2897	0.2914	0.2945	0.2957	0.2966	0.2975	0.2981	0.299	0.2984	0.2976	0.296	0.2956	0.2937	0.2913	0.2891	0.2867	0.2838	0.278	0.2768	0.2744	0.271	0.2677	0.2585	0.2513
Delta Cam1 replicate 3	0.2135	0.2182	0.2275	0.2371	0.2484	0.2537	0.2546	0.2576	0.2616	0.2671	0.2733	0.2791	0.2896	0.3002	0.3073	0.3089	0.3077	0.3065	0.3037	0.2993	0.2978	0.2926	0.2929	0.2897	0.2892	0.288	0.2883	0.2878	0.288	0.2878	0.2875	0.2866	0.2867	0.286	0.284	0.2829	0.2809	0.2784	0.2751	0.272	0.267	0.2608	0.2555	0.2557	0.2568	0.2567	0.2582	0.2581	0.2589
[truncated: 68 more columns]
